# Supplementary material for: Navigating Cetacean Mitochondrial Genome Data: Identifying Coverage and Deficiencies in Public Repositories
Source: Mol Ecol Resour. 2026 Apr 16;26(3):e70141. doi: 10.1111/1755-0998.70141 (PMC13087493; doi:10.1111/1755-0998.70141)
Supplement: Supplementary file 2 — Table S1: Full analysed dataset extracted from NCBI Nucleotide database (4th of July 2025) with accession numbers, presence or absence (TRUE/FALSE) of each target markers, journal, taxa information and geographical metadata extracted from the records. Cluster locations and coordinates, attributed based on worldmap position of the records, were imported into ArcGIS for downstream analysis. Geo_loc_source additionally refers to where geographic information was derived from (original, filled with coordinates, or missing). Table S2: Number of total and target marker (12S, 16S, COI, Cytb and D‐loop) sequences at species level, from the extracted dataset from the NCBI Nucleotide database (accessed on July 4, 2025). NCBI taxonomy correspond to species/subspecies associated to at least one unique accession, while SMM Taxonomy indicates its currently accepted taxonomic classification (Society of Marine Mammalogy, 2025). Table S3: Full analysed COI/COI‐5P dataset extracted from Barcode of Life Database Systems (BOLD; 4th of July 2025) with processid, sampleid, recordID, bin, taxa information, geographical metadata and GenBank related information. Table S4: Number of records per cetacean family in each of the formed geographical clusters, extracted from NCBI Nucleotide database (4th of July 2025). Only records with geographical information available. Table S5: Number of studies and marker sequences for each of the formed geographical clusters, of sequences extracted from NCBI Nucleotide database (4th of July 2025). Only records with geographical information available. [file MEN-26-e70141-s002.xlsx]

## Sheet: Full_dataset_NCBI
Table S1 - Full analysed dataset extracted from NCBI Nucleotide database (4th of July 2025) with accession numbers, presence or absence (TRUE/FALSE) of each target markers, journal, taxa information and geographical metadata extracted from the records. Cluster locations and coordinates, attributed based on worldmap position of the records, were imported into ArcGIS for downstream analysis. Geo_lo…
Accession	12S	16S	COI	Cytb	D-loop	Journal	Organism	Family	geo_loc_name	lat_lon	cluster_location	cluster_coordinates	geo_loc_source
AB018582	TRUE	FALSE	FALSE	FALSE	FALSE	Published Only in Database (1998)	Grampus griseus	Delphinidae	NA	NA	NA	NA	missing
AB018583	FALSE	FALSE	FALSE	TRUE	FALSE	Published Only in Database (1998)	Grampus griseus	Delphinidae	NA	NA	NA	NA	missing
AB018584	FALSE	FALSE	FALSE	FALSE	TRUE	Published Only in Database (1998)	Grampus griseus	Delphinidae	NA	NA	NA	NA	missing
AB018585	TRUE	FALSE	FALSE	FALSE	FALSE	Published Only in Database (1998)	Tursiops truncatus	Delphinidae	NA	NA	NA	NA	missing
AB018586	TRUE	FALSE	FALSE	FALSE	FALSE	Published Only in Database (1998)	Stenella coeruleoalba	Delphinidae	NA	NA	NA	NA	missing
AB116095	FALSE	FALSE	FALSE	FALSE	TRUE	Nature 426 (6964), 278-281 (2003)	Balaenoptera omurai	Balaenopteridae	NA	NA	NA	NA	missing
AB116096	FALSE	FALSE	FALSE	FALSE	TRUE	Nature 426 (6964), 278-281 (2003)	Balaenoptera omurai	Balaenopteridae	NA	NA	NA	NA	missing
AB116097	FALSE	FALSE	FALSE	FALSE	TRUE	Nature 426 (6964), 278-281 (2003)	Balaenoptera omurai	Balaenopteridae	NA	NA	NA	NA	missing
AB116098	FALSE	FALSE	FALSE	FALSE	TRUE	Nature 426 (6964), 278-281 (2003)	Balaenoptera brydei	Balaenopteridae	NA	NA	NA	NA	missing
AB116099	FALSE	FALSE	FALSE	FALSE	TRUE	Nature 426 (6964), 278-281 (2003)	Balaenoptera edeni	Balaenopteridae	NA	NA	NA	NA	missing
AB161198	FALSE	FALSE	FALSE	FALSE	TRUE	Unpublished	Sagmatias obliquidens	Delphinidae	Japan:Niigata, Kariha	NA	Northwest Pacific Ocean	40.35 N 147.37 E	original
AB161199	FALSE	FALSE	FALSE	FALSE	TRUE	Unpublished	Sagmatias obliquidens	Delphinidae	Japan:Hokkaido, Tomakomai	NA	Northwest Pacific Ocean	40.35 N 147.37 E	original
AB161200	FALSE	FALSE	FALSE	FALSE	TRUE	Unpublished	Sagmatias obliquidens	Delphinidae	Japan:Tottori, Saihaku	NA	Northwest Pacific Ocean	40.35 N 147.37 E	original
AB161201	FALSE	FALSE	FALSE	FALSE	TRUE	Unpublished	Sagmatias obliquidens	Delphinidae	Japan:Shizuoka, Izukwana	NA	Northwest Pacific Ocean	40.35 N 147.37 E	original
AB161202	FALSE	FALSE	FALSE	FALSE	TRUE	Unpublished	Sagmatias obliquidens	Delphinidae	Japan:Wakayama, Taiji	NA	Northwest Pacific Ocean	40.35 N 147.37 E	original
AB161203	FALSE	FALSE	FALSE	FALSE	TRUE	Unpublished	Sagmatias obliquidens	Delphinidae	Japan:Ishikawa, Kashima, Notojima	NA	Northwest Pacific Ocean	40.35 N 147.37 E	original
AB161204	FALSE	FALSE	FALSE	FALSE	TRUE	Unpublished	Sagmatias obliquidens	Delphinidae	Japan:Ishikawa, Kashima, Notojima	NA	Northwest Pacific Ocean	40.35 N 147.37 E	original
AB161205	FALSE	FALSE	FALSE	FALSE	TRUE	Unpublished	Sagmatias obliquidens	Delphinidae	Japan:Ishikawa	NA	Northwest Pacific Ocean	40.35 N 147.37 E	original
AB161206	FALSE	FALSE	FALSE	FALSE	TRUE	Unpublished	Sagmatias obliquidens	Delphinidae	Japan:Ibaraki, Kashima, hasaki	NA	Northwest Pacific Ocean	40.35 N 147.37 E	original
AB161207	FALSE	FALSE	FALSE	FALSE	TRUE	Unpublished	Sagmatias obliquidens	Delphinidae	Japan:Niigata, Kariwa, Nishiyama	NA	Northwest Pacific Ocean	40.35 N 147.37 E	original
AB161208	FALSE	FALSE	FALSE	FALSE	TRUE	Unpublished	Sagmatias obliquidens	Delphinidae	Japan:Ishikawa, Hugeshi, Noto	NA	Northwest Pacific Ocean	40.35 N 147.37 E	original
AB161209	FALSE	FALSE	FALSE	FALSE	TRUE	Unpublished	Sagmatias obliquidens	Delphinidae	Japan:Hokkaido, Muroran	NA	Northwest Pacific Ocean	40.35 N 147.37 E	original
AB161210	FALSE	FALSE	FALSE	FALSE	TRUE	Unpublished	Sagmatias obliquidens	Delphinidae	Japan:Niigata, Kashiwazaki	NA	Northwest Pacific Ocean	40.35 N 147.37 E	original
AB161211	FALSE	FALSE	FALSE	FALSE	TRUE	Unpublished	Sagmatias obliquidens	Delphinidae	Japan:Yamagata, Tsuruoka	NA	Northwest Pacific Ocean	40.35 N 147.37 E	original
AB161212	FALSE	FALSE	FALSE	FALSE	TRUE	Unpublished	Sagmatias obliquidens	Delphinidae	Japan:Akita, Hatimori	NA	Northwest Pacific Ocean	40.35 N 147.37 E	original
AB161213	FALSE	FALSE	FALSE	FALSE	TRUE	Unpublished	Sagmatias obliquidens	Delphinidae	Japan:Hokkaido, Tomakomai	NA	Northwest Pacific Ocean	40.35 N 147.37 E	original
AB161214	FALSE	FALSE	FALSE	FALSE	TRUE	Unpublished	Sagmatias obliquidens	Delphinidae	Japan:Hokkaido, Tomakomai	NA	Northwest Pacific Ocean	40.35 N 147.37 E	original
AB161215	FALSE	FALSE	FALSE	FALSE	TRUE	Unpublished	Sagmatias obliquidens	Delphinidae	Japan:Niigata, Kashiwazaki	NA	Northwest Pacific Ocean	40.35 N 147.37 E	original
AB161216	FALSE	FALSE	FALSE	FALSE	TRUE	Unpublished	Sagmatias obliquidens	Delphinidae	Japan:Ishikawa, Hugeshi	NA	Northwest Pacific Ocean	40.35 N 147.37 E	original
AB161217	FALSE	FALSE	FALSE	FALSE	TRUE	Unpublished	Sagmatias obliquidens	Delphinidae	Japan:Niigata, Kariwa	NA	Northwest Pacific Ocean	40.35 N 147.37 E	original
AB161218	FALSE	FALSE	FALSE	FALSE	TRUE	Unpublished	Sagmatias obliquidens	Delphinidae	Japan:Nagasaki, Iki	NA	Northwest Pacific Ocean	40.35 N 147.37 E	original
AB161219	FALSE	FALSE	FALSE	FALSE	TRUE	Unpublished	Sagmatias obliquidens	Delphinidae	Japan:Hyogo	NA	Northwest Pacific Ocean	40.35 N 147.37 E	original
AB161220	FALSE	FALSE	FALSE	FALSE	TRUE	Unpublished	Sagmatias obliquidens	Delphinidae	Japan:Hukui	NA	Northwest Pacific Ocean	40.35 N 147.37 E	original
AB161221	FALSE	FALSE	FALSE	FALSE	TRUE	Unpublished	Sagmatias obliquidens	Delphinidae	Japan:Ishikawa, Kashima, Notojima	NA	Northwest Pacific Ocean	40.35 N 147.37 E	original
AB161222	FALSE	FALSE	FALSE	FALSE	TRUE	Unpublished	Sagmatias obliquidens	Delphinidae	Japan:Ishikawa, nanao	NA	Northwest Pacific Ocean	40.35 N 147.37 E	original
AB161223	FALSE	FALSE	FALSE	FALSE	TRUE	Unpublished	Sagmatias obliquidens	Delphinidae	Japan:Ishikawa, Nanao	NA	Northwest Pacific Ocean	40.35 N 147.37 E	original
AB161224	FALSE	FALSE	FALSE	FALSE	TRUE	Unpublished	Sagmatias obliquidens	Delphinidae	Japan:Ishikawa, Nanao	NA	Northwest Pacific Ocean	40.35 N 147.37 E	original
AB161225	FALSE	FALSE	FALSE	FALSE	TRUE	Unpublished	Sagmatias obliquidens	Delphinidae	Japan:Ishikawa, Nanao	NA	Northwest Pacific Ocean	40.35 N 147.37 E	original
AB161226	FALSE	FALSE	FALSE	FALSE	TRUE	Unpublished	Sagmatias obliquidens	Delphinidae	Japan:Ishikawa, Kashima	NA	Northwest Pacific Ocean	40.35 N 147.37 E	original
AB161227	FALSE	FALSE	FALSE	FALSE	TRUE	Unpublished	Sagmatias obliquidens	Delphinidae	Japan:Ishikawa, Kashima, Notojima	NA	Northwest Pacific Ocean	40.35 N 147.37 E	original
AB161228	FALSE	FALSE	FALSE	FALSE	TRUE	Unpublished	Sagmatias obliquidens	Delphinidae	Japan:Toyama, Uozu	NA	Northwest Pacific Ocean	40.35 N 147.37 E	original
AB201256	TRUE	TRUE	TRUE	TRUE	TRUE	Mol. Phylogenet. Evol. 41 (1), 40-52 (2006)	Balaenoptera omurai	Balaenopteridae	Japan: Yamaguchi, Toyoura, Tsunoshima Island	NA	Northwest Pacific Ocean	40.35 N 147.37 E	original
AB201257	TRUE	TRUE	TRUE	TRUE	TRUE	Mol. Phylogenet. Evol. (2006) In press	Balaenoptera omurai	Balaenopteridae	Japan: Kagawa, Takuma-cho, Awashima Island	NA	Northwest Pacific Ocean	40.35 N 147.37 E	original
AB201258	TRUE	TRUE	TRUE	TRUE	TRUE	Mol. Phylogenet. Evol. 41 (1), 40-52 (2006)	Balaenoptera edeni	Balaenopteridae	Japan: Kumamoto, Minamata	NA	Northwest Pacific Ocean	40.35 N 147.37 E	original
AB201259	TRUE	TRUE	TRUE	TRUE	TRUE	Mol. Phylogenet. Evol. (2006) In press	Balaenoptera brydei	Balaenopteridae	Japan: Miyagi, Natori	NA	Northwest Pacific Ocean	40.35 N 147.37 E	original
AB303154	FALSE	FALSE	FALSE	FALSE	TRUE	Mar. Mamm. Sci. 29, 474-496 (2013)	Tursiops truncatus	Delphinidae	Japan: Wakayama, Taichi	NA	Northwest Pacific Ocean	40.35 N 147.37 E	original
AB303155	FALSE	FALSE	FALSE	FALSE	TRUE	Mar. Mamm. Sci. 29, 474-496 (2013)	Tursiops truncatus	Delphinidae	Japan: Wakayama, Taichi	NA	Northwest Pacific Ocean	40.35 N 147.37 E	original
AB303156	FALSE	FALSE	FALSE	FALSE	TRUE	Mar. Mamm. Sci. 29, 474-496 (2013)	Tursiops truncatus	Delphinidae	Japan: Wakayama, Taichi	NA	Northwest Pacific Ocean	40.35 N 147.37 E	original
AB303157	FALSE	FALSE	FALSE	FALSE	TRUE	Mar. Mamm. Sci. 29, 474-496 (2013)	Tursiops truncatus	Delphinidae	Japan: Wakayama, Taichi	NA	Northwest Pacific Ocean	40.35 N 147.37 E	original
AB303158	FALSE	FALSE	FALSE	FALSE	TRUE	Mar. Mamm. Sci. 29, 474-496 (2013)	Tursiops truncatus	Delphinidae	Japan: Wakayama, Taichi	NA	Northwest Pacific Ocean	40.35 N 147.37 E	original
AB303159	FALSE	FALSE	FALSE	FALSE	TRUE	Mar. Mamm. Sci. 29, 474-496 (2013)	Tursiops truncatus	Delphinidae	Japan: Wakayama, Taichi	NA	Northwest Pacific Ocean	40.35 N 147.37 E	original
AB303160	FALSE	FALSE	FALSE	FALSE	TRUE	Mar. Mamm. Sci. 29, 474-496 (2013)	Tursiops truncatus	Delphinidae	Japan: Wakayama, Taichi	NA	Northwest Pacific Ocean	40.35 N 147.37 E	original
AB303161	FALSE	FALSE	FALSE	FALSE	TRUE	Mar. Mamm. Sci. 29, 474-496 (2013)	Tursiops truncatus	Delphinidae	Japan: Wakayama, Taichi	NA	Northwest Pacific Ocean	40.35 N 147.37 E	original
AB303162	FALSE	FALSE	FALSE	FALSE	TRUE	Mar. Mamm. Sci. 29, 474-496 (2013)	Tursiops truncatus	Delphinidae	Japan: Wakayama, Taichi	NA	Northwest Pacific Ocean	40.35 N 147.37 E	original
AB303163	FALSE	FALSE	FALSE	FALSE	TRUE	Mar. Mamm. Sci. 29, 474-496 (2013)	Tursiops truncatus	Delphinidae	Japan: Wakayama, Taichi	NA	Northwest Pacific Ocean	40.35 N 147.37 E	original
AB303164	FALSE	FALSE	FALSE	FALSE	TRUE	Mar. Mamm. Sci. 29, 474-496 (2013)	Tursiops truncatus	Delphinidae	Japan: Wakayama, Taichi	NA	Northwest Pacific Ocean	40.35 N 147.37 E	original
AB303165	FALSE	FALSE	FALSE	FALSE	TRUE	Mar. Mamm. Sci. 29, 474-496 (2013)	Tursiops truncatus	Delphinidae	Japan: Wakayama, Taichi	NA	Northwest Pacific Ocean	40.35 N 147.37 E	original
AB303166	FALSE	FALSE	FALSE	FALSE	TRUE	Mar. Mamm. Sci. 29, 474-496 (2013)	Tursiops truncatus	Delphinidae	Japan: Wakayama, Taichi	NA	Northwest Pacific Ocean	40.35 N 147.37 E	original
AB303167	FALSE	FALSE	FALSE	FALSE	TRUE	Mar. Mamm. Sci. 29, 474-496 (2013)	Tursiops truncatus	Delphinidae	Japan: Wakayama, Taichi	NA	Northwest Pacific Ocean	40.35 N 147.37 E	original
AB303168	FALSE	FALSE	FALSE	FALSE	TRUE	Mar. Mamm. Sci. 29, 474-496 (2013)	Tursiops truncatus	Delphinidae	Japan: Wakayama, Taichi	NA	Northwest Pacific Ocean	40.35 N 147.37 E	original
AB303169	FALSE	FALSE	FALSE	FALSE	TRUE	Mar. Mamm. Sci. 29, 474-496 (2013)	Tursiops truncatus	Delphinidae	Japan: Wakayama, Taichi	NA	Northwest Pacific Ocean	40.35 N 147.37 E	original
AB303170	FALSE	FALSE	FALSE	FALSE	TRUE	Mar. Mamm. Sci. 29, 474-496 (2013)	Tursiops truncatus	Delphinidae	Japan: Wakayama, Taichi	NA	Northwest Pacific Ocean	40.35 N 147.37 E	original
AB303171	FALSE	FALSE	FALSE	FALSE	TRUE	Mar. Mamm. Sci. 29, 474-496 (2013)	Tursiops truncatus	Delphinidae	Japan: Wakayama, Taichi	NA	Northwest Pacific Ocean	40.35 N 147.37 E	original
AB303172	FALSE	FALSE	FALSE	FALSE	TRUE	Mar. Mamm. Sci. 29, 474-496 (2013)	Tursiops truncatus	Delphinidae	Japan: Wakayama, Taichi	NA	Northwest Pacific Ocean	40.35 N 147.37 E	original
AB303173	FALSE	FALSE	FALSE	FALSE	TRUE	Mar. Mamm. Sci. 29, 474-496 (2013)	Tursiops truncatus	Delphinidae	Japan: Wakayama, Taichi	NA	Northwest Pacific Ocean	40.35 N 147.37 E	original
AB303174	FALSE	FALSE	FALSE	FALSE	TRUE	Mar. Mamm. Sci. 29, 474-496 (2013)	Tursiops truncatus	Delphinidae	Japan: Wakayama, Taichi	NA	Northwest Pacific Ocean	40.35 N 147.37 E	original
AB499064	FALSE	FALSE	FALSE	FALSE	TRUE	Mar. Biol. 157, 1489-1498 (2010)	Phocoena phocoena	Phocoenidae	Pacific Ocean:North Pacific	NA	North Pacific Ocean	48.91 N 178 W	original
AB499065	FALSE	FALSE	FALSE	FALSE	TRUE	Mar. Biol. 157, 1489-1498 (2010)	Phocoena phocoena	Phocoenidae	Pacific Ocean:North Pacific	NA	North Pacific Ocean	48.91 N 178 W	original
AB499066	FALSE	FALSE	FALSE	FALSE	TRUE	Mar. Biol. 157, 1489-1498 (2010)	Phocoena phocoena	Phocoenidae	Pacific Ocean:North Pacific	NA	North Pacific Ocean	48.91 N 178 W	original
AB499067	FALSE	FALSE	FALSE	FALSE	TRUE	Mar. Biol. 157, 1489-1498 (2010)	Phocoena phocoena	Phocoenidae	Pacific Ocean:North Pacific	NA	North Pacific Ocean	48.91 N 178 W	original
AB499068	FALSE	FALSE	FALSE	FALSE	TRUE	Mar. Biol. 157, 1489-1498 (2010)	Phocoena phocoena	Phocoenidae	Pacific Ocean:North Pacific	NA	North Pacific Ocean	48.91 N 178 W	original
AB499069	FALSE	FALSE	FALSE	FALSE	TRUE	Mar. Biol. 157, 1489-1498 (2010)	Phocoena phocoena	Phocoenidae	Pacific Ocean:North Pacific	NA	North Pacific Ocean	48.91 N 178 W	original
AB499070	FALSE	FALSE	FALSE	FALSE	TRUE	Mar. Biol. 157, 1489-1498 (2010)	Phocoena phocoena	Phocoenidae	Pacific Ocean:North Pacific	NA	North Pacific Ocean	48.91 N 178 W	original
AB499071	FALSE	FALSE	FALSE	FALSE	TRUE	Mar. Biol. 157, 1489-1498 (2010)	Phocoena phocoena	Phocoenidae	Pacific Ocean:North Pacific	NA	North Pacific Ocean	48.91 N 178 W	original
AB499072	FALSE	FALSE	FALSE	FALSE	TRUE	Mar. Biol. 157, 1489-1498 (2010)	Phocoena phocoena	Phocoenidae	Pacific Ocean:North Pacific	NA	North Pacific Ocean	48.91 N 178 W	original
AB499073	FALSE	FALSE	FALSE	FALSE	TRUE	Mar. Biol. 157, 1489-1498 (2010)	Phocoena phocoena	Phocoenidae	Pacific Ocean:North Pacific	NA	North Pacific Ocean	48.91 N 178 W	original
AB571995	FALSE	FALSE	FALSE	FALSE	TRUE	Mar. Mamm. Sci. 29, 755-766 (2013)	Kogia breviceps	Physeteridae	Japan: Tokyo, Mikurajima	NA	Northwest Pacific Ocean	40.35 N 147.37 E	original
AB571996	FALSE	FALSE	FALSE	FALSE	TRUE	Mar. Mamm. Sci. 29, 755-766 (2013)	Kogia breviceps	Physeteridae	Japan: Ibaraki, Oarai	NA	Northwest Pacific Ocean	40.35 N 147.37 E	original
AB571997	FALSE	FALSE	FALSE	FALSE	TRUE	Mar. Mamm. Sci. 29, 755-766 (2013)	Kogia sima	Physeteridae	Japan: Kagoshima, Kanoya	NA	Northwest Pacific Ocean	40.35 N 147.37 E	original
AB571998	FALSE	FALSE	FALSE	FALSE	TRUE	Mar. Mamm. Sci. 29, 755-766 (2013)	Kogia sima	Physeteridae	Japan: Chiba, Ichinomiya	NA	Northwest Pacific Ocean	40.35 N 147.37 E	original
AB571999	FALSE	FALSE	FALSE	FALSE	TRUE	Mar. Mamm. Sci. 29, 755-766 (2013)	Berardius bairdii	Ziphiidae	Japan: Chiba, Wadaura	NA	Northwest Pacific Ocean	40.35 N 147.37 E	original
AB572000	FALSE	FALSE	FALSE	FALSE	TRUE	Mar. Mamm. Sci. 29, 755-766 (2013)	Berardius bairdii	Ziphiidae	Japan: Chiba, Wadaura	NA	Northwest Pacific Ocean	40.35 N 147.37 E	original
AB572001	FALSE	FALSE	FALSE	FALSE	TRUE	Mar. Mamm. Sci. 29, 755-766 (2013)	Berardius bairdii	Ziphiidae	Japan: Chiba, Wadaura	NA	Northwest Pacific Ocean	40.35 N 147.37 E	original
AB572002	FALSE	FALSE	FALSE	FALSE	TRUE	Mar. Mamm. Sci. 29, 755-766 (2013)	Berardius bairdii	Ziphiidae	Japan: Chiba, Wadaura	NA	Northwest Pacific Ocean	40.35 N 147.37 E	original
AB572003	FALSE	FALSE	FALSE	FALSE	TRUE	Mar. Mamm. Sci. 29, 755-766 (2013)	Berardius bairdii	Ziphiidae	Japan: Chiba, Wadaura	NA	Northwest Pacific Ocean	40.35 N 147.37 E	original
AB572004	FALSE	FALSE	FALSE	FALSE	TRUE	Mar. Mamm. Sci. 29, 755-766 (2013)	Berardius bairdii	Ziphiidae	Japan: Chiba, Wadaura	NA	Northwest Pacific Ocean	40.35 N 147.37 E	original
AB572005	FALSE	FALSE	FALSE	FALSE	TRUE	Mar. Mamm. Sci. 29, 755-766 (2013)	Berardius bairdii	Ziphiidae	Japan: Chiba, Wadaura	NA	Northwest Pacific Ocean	40.35 N 147.37 E	original
AB572006	FALSE	FALSE	FALSE	FALSE	TRUE	Mar. Mamm. Sci. 29, 755-766 (2013)	Berardius minimus	Ziphiidae	Japan: Hokkaido, Tokoro	NA	Northwest Pacific Ocean	40.35 N 147.37 E	original
AB572007	FALSE	FALSE	FALSE	FALSE	TRUE	Mar. Mamm. Sci. 29, 755-766 (2013)	Berardius minimus	Ziphiidae	Japan: Hokkaido, Sea of Okhotsk	NA	Northwest Pacific Ocean	40.35 N 147.37 E	original
AB572008	FALSE	FALSE	FALSE	FALSE	TRUE	Mar. Mamm. Sci. 29, 755-766 (2013)	Berardius minimus	Ziphiidae	Japan: Hokkaido, Utoro	NA	Northwest Pacific Ocean	40.35 N 147.37 E	original
AB572009	FALSE	FALSE	FALSE	FALSE	TRUE	Mar. Mamm. Sci. 29, 755-766 (2013)	Mesoplodon carlhubbsi	Ziphiidae	Japan: Iwate	NA	Northwest Pacific Ocean	40.35 N 147.37 E	original
AB572010	FALSE	FALSE	FALSE	FALSE	TRUE	Mar. Mamm. Sci. 29, 755-766 (2013)	Mesoplodon carlhubbsi	Ziphiidae	Japan: Hokkaido, Shinhidaka	NA	Northwest Pacific Ocean	40.35 N 147.37 E	original
AB572011	FALSE	FALSE	FALSE	FALSE	TRUE	Mar. Mamm. Sci. 29, 755-766 (2013)	Mesoplodon carlhubbsi	Ziphiidae	Japan: Hokkaido, Nemuro	NA	Northwest Pacific Ocean	40.35 N 147.37 E	original
AB572012	FALSE	FALSE	FALSE	FALSE	TRUE	Mar. Mamm. Sci. 29, 755-766 (2013)	Indopacetus pacificus	Ziphiidae	Japan: Kagoshima, Sendai	NA	Northwest Pacific Ocean	40.35 N 147.37 E	original
AB610332	FALSE	FALSE	FALSE	FALSE	TRUE	Unpublished	Delphinapterus leucas	Monodontidae	Japan:Shimane	NA	Northwest Pacific Ocean	40.35 N 147.37 E	original
AB610333	FALSE	FALSE	FALSE	FALSE	TRUE	Unpublished	Neophocaena phocaenoides	Phocoenidae	Hong Kong	NA	West Pacific Ocean	6.56 N 111.51 E	original
AB610334	FALSE	FALSE	FALSE	FALSE	TRUE	Unpublished	Neophocaena phocaenoides	Phocoenidae	Japan:Ehime, Niihama	NA	Northwest Pacific Ocean	40.35 N 147.37 E	original
AB610335	FALSE	FALSE	FALSE	FALSE	TRUE	Unpublished	Phocoenoides dalli	Phocoenidae	NA	NA	NA	NA	missing
AB610336	FALSE	FALSE	FALSE	FALSE	TRUE	Unpublished	Phocoenoides dalli	Phocoenidae	Japan:Hokkaido, Otaru	NA	Northwest Pacific Ocean	40.35 N 147.37 E	original
AB610337	FALSE	FALSE	FALSE	FALSE	TRUE	Unpublished	Phocoenoides dalli	Phocoenidae	Japan:Hokkaido, Abashiri	NA	Northwest Pacific Ocean	40.35 N 147.37 E	original
AB610338	FALSE	FALSE	FALSE	FALSE	TRUE	Unpublished	Phocoenoides dalli	Phocoenidae	Japan:Hokkaido, Abashiri	NA	Northwest Pacific Ocean	40.35 N 147.37 E	original
AB610339	FALSE	FALSE	FALSE	FALSE	TRUE	Unpublished	Phocoenoides dalli	Phocoenidae	Japan:Hokkaido, Abashiri	NA	Northwest Pacific Ocean	40.35 N 147.37 E	original
AB610340	FALSE	FALSE	FALSE	FALSE	TRUE	Unpublished	Phocoenoides dalli	Phocoenidae	Japan:Hokkaido, Otaru	NA	Northwest Pacific Ocean	40.35 N 147.37 E	original
AB610341	FALSE	FALSE	FALSE	FALSE	TRUE	Unpublished	Phocoenoides dalli	Phocoenidae	Japan:Hokkaido, Otaru	NA	Northwest Pacific Ocean	40.35 N 147.37 E	original
AB610342	FALSE	FALSE	FALSE	FALSE	TRUE	Unpublished	Phocoenoides dalli	Phocoenidae	Japan:Hokkaido, Ishikari	NA	Northwest Pacific Ocean	40.35 N 147.37 E	original
AB610343	FALSE	FALSE	FALSE	FALSE	TRUE	Unpublished	Phocoenoides dalli	Phocoenidae	Japan:Hokkaido, Ishikari	NA	Northwest Pacific Ocean	40.35 N 147.37 E	original
AB610344	FALSE	FALSE	FALSE	FALSE	TRUE	Unpublished	Phocoenoides dalli	Phocoenidae	Japan:Hokkaido, Ishikari	NA	Northwest Pacific Ocean	40.35 N 147.37 E	original
AB610345	FALSE	FALSE	FALSE	FALSE	TRUE	Unpublished	Phocoenoides dalli	Phocoenidae	Japan:Hokkaido, Otaru	NA	Northwest Pacific Ocean	40.35 N 147.37 E	original
AB610346	FALSE	FALSE	FALSE	FALSE	TRUE	Unpublished	Phocoenoides dalli	Phocoenidae	Japan:Hokkaido, Abashiri	NA	Northwest Pacific Ocean	40.35 N 147.37 E	original
AB610347	FALSE	FALSE	FALSE	FALSE	TRUE	Unpublished	Phocoena phocoena	Phocoenidae	NA	NA	NA	NA	missing
AB610348	FALSE	FALSE	FALSE	FALSE	TRUE	Unpublished	Phocoena phocoena	Phocoenidae	NA	NA	NA	NA	missing
AB610349	FALSE	FALSE	FALSE	FALSE	TRUE	Unpublished	Phocoena phocoena	Phocoenidae	Japan:Hokkaido, Otaru	NA	Northwest Pacific Ocean	40.35 N 147.37 E	original
AB610350	FALSE	FALSE	FALSE	FALSE	TRUE	Unpublished	Phocoena phocoena	Phocoenidae	Japan:Hokkaido, Hakodate	NA	Northwest Pacific Ocean	40.35 N 147.37 E	original
AB610351	FALSE	FALSE	FALSE	FALSE	TRUE	Unpublished	Phocoena phocoena	Phocoenidae	Japan:Hokkaido, Hokuto	NA	Northwest Pacific Ocean	40.35 N 147.37 E	original
AB610352	FALSE	FALSE	FALSE	FALSE	TRUE	Unpublished	Phocoena phocoena	Phocoenidae	Japan:Hokkaido, Rausu	NA	Northwest Pacific Ocean	40.35 N 147.37 E	original
AB610353	FALSE	FALSE	FALSE	FALSE	TRUE	Unpublished	Phocoena phocoena	Phocoenidae	Japan:Hokkaido, Otaru	NA	Northwest Pacific Ocean	40.35 N 147.37 E	original
AB610354	FALSE	FALSE	FALSE	FALSE	TRUE	Unpublished	Phocoena phocoena	Phocoenidae	Japan:Hokkaido, Ishikari	NA	Northwest Pacific Ocean	40.35 N 147.37 E	original
AB610355	FALSE	FALSE	FALSE	FALSE	TRUE	Unpublished	Phocoena phocoena	Phocoenidae	Japan:Hokkaido, Ishikari	NA	Northwest Pacific Ocean	40.35 N 147.37 E	original
AB610356	FALSE	FALSE	FALSE	FALSE	TRUE	Unpublished	Phocoena phocoena	Phocoenidae	Japan:Hokkaido, Hakodate	NA	Northwest Pacific Ocean	40.35 N 147.37 E	original
AB610357	FALSE	FALSE	FALSE	FALSE	TRUE	Unpublished	Phocoena phocoena	Phocoenidae	Japan:Hokkaido, Hakodate	NA	Northwest Pacific Ocean	40.35 N 147.37 E	original
AB610358	FALSE	FALSE	FALSE	FALSE	TRUE	Unpublished	Phocoena phocoena	Phocoenidae	Japan:Hokkaido, Hakodate	NA	Northwest Pacific Ocean	40.35 N 147.37 E	original
AB610359	FALSE	FALSE	FALSE	FALSE	TRUE	Unpublished	Phocoena phocoena	Phocoenidae	Japan:Hokkaido, Hakodate	NA	Northwest Pacific Ocean	40.35 N 147.37 E	original
AB610360	FALSE	FALSE	FALSE	FALSE	TRUE	Unpublished	Phocoena phocoena	Phocoenidae	Japan:Hokkaido, Utoro	NA	Northwest Pacific Ocean	40.35 N 147.37 E	original
AB610361	FALSE	FALSE	FALSE	FALSE	TRUE	Unpublished	Phocoena phocoena	Phocoenidae	Japan:Hokkaido, Ishikari	NA	Northwest Pacific Ocean	40.35 N 147.37 E	original
AB610362	FALSE	FALSE	FALSE	FALSE	TRUE	Unpublished	Phocoena phocoena	Phocoenidae	Japan:Hokkaido, Furenko	NA	Northwest Pacific Ocean	40.35 N 147.37 E	original
AB610363	FALSE	FALSE	FALSE	FALSE	TRUE	Unpublished	Phocoena phocoena	Phocoenidae	Japan:Hokkaido, Hyakuninhama	NA	Northwest Pacific Ocean	40.35 N 147.37 E	original
AB610364	FALSE	FALSE	FALSE	FALSE	TRUE	Unpublished	Steno bredanensis	Delphinidae	Japan:Yamaguchi, Shimonoseki	NA	Northwest Pacific Ocean	40.35 N 147.37 E	original
AB610365	FALSE	FALSE	FALSE	FALSE	TRUE	Unpublished	Sousa chinensis	Delphinidae	Indian Ocean	NA	Northwest Indian Ocean	14.65 N 64.99 E	original
AB610366	FALSE	FALSE	FALSE	FALSE	TRUE	Unpublished	Sotalia fluviatilis	Delphinidae	Brazil	NA	West Central Atlantic Ocean	11.89 S 32.14 W	original
AB610367	FALSE	FALSE	FALSE	FALSE	TRUE	Unpublished	Sagmatias obliquidens	Delphinidae	Japan:Ishikawa, Nanao	NA	Northwest Pacific Ocean	40.35 N 147.37 E	original
AB610368	FALSE	FALSE	FALSE	FALSE	TRUE	Unpublished	Sagmatias obliquidens	Delphinidae	Japan:Niigata, Joetsu	NA	Northwest Pacific Ocean	40.35 N 147.37 E	original
AB610369	FALSE	FALSE	FALSE	FALSE	TRUE	Unpublished	Sagmatias obliquidens	Delphinidae	Japan:Hokkaido, Hakodate	NA	Northwest Pacific Ocean	40.35 N 147.37 E	original
AB610370	FALSE	FALSE	FALSE	FALSE	TRUE	Unpublished	Sagmatias obliquidens	Delphinidae	Japan:Hokkaido, Tomakomai	NA	Northwest Pacific Ocean	40.35 N 147.37 E	original
AB610371	FALSE	FALSE	FALSE	FALSE	TRUE	Unpublished	Sagmatias obliquidens	Delphinidae	Japan:Hokkaido, Muroran	NA	Northwest Pacific Ocean	40.35 N 147.37 E	original
AB610372	FALSE	FALSE	FALSE	FALSE	TRUE	Unpublished	Sagmatias obliquidens	Delphinidae	Japan:Hokkaido, Shibetsu	NA	Northwest Pacific Ocean	40.35 N 147.37 E	original
AB610373	FALSE	FALSE	FALSE	FALSE	TRUE	Unpublished	Sagmatias obliquidens	Delphinidae	Japan:Hokkaido, Otobe	NA	Northwest Pacific Ocean	40.35 N 147.37 E	original
AB610374	FALSE	FALSE	FALSE	FALSE	TRUE	Unpublished	Sagmatias cruciger	Delphinidae	NA	NA	NA	NA	missing
AB610375	FALSE	FALSE	FALSE	FALSE	TRUE	Unpublished	Grampus griseus	Delphinidae	Japan:Shizuoka, Makinohara	NA	Northwest Pacific Ocean	40.35 N 147.37 E	original
AB610376	FALSE	FALSE	FALSE	FALSE	TRUE	Unpublished	Tursiops truncatus	Delphinidae	Japan:Okinawa, Onna	NA	Northwest Pacific Ocean	40.35 N 147.37 E	original
AB610377	FALSE	FALSE	FALSE	FALSE	TRUE	Unpublished	Stenella attenuata	Delphinidae	NA	NA	NA	NA	missing
AB610378	FALSE	FALSE	FALSE	FALSE	TRUE	Unpublished	Stenella attenuata	Delphinidae	Japan:Okinawa, Onna	NA	Northwest Pacific Ocean	40.35 N 147.37 E	original
AB610379	FALSE	FALSE	FALSE	FALSE	TRUE	Unpublished	Stenella longirostris	Delphinidae	Japan:Niigata, Chujo	NA	Northwest Pacific Ocean	40.35 N 147.37 E	original
AB610380	FALSE	FALSE	FALSE	FALSE	TRUE	Unpublished	Stenella coeruleoalba	Delphinidae	Japan:Ehime, Matsuyama	NA	Northwest Pacific Ocean	40.35 N 147.37 E	original
AB610381	FALSE	FALSE	FALSE	FALSE	TRUE	Unpublished	Stenella coeruleoalba	Delphinidae	Japan:Kanagawa, Chigasaki	NA	Northwest Pacific Ocean	40.35 N 147.37 E	original
AB610382	FALSE	FALSE	FALSE	FALSE	TRUE	Unpublished	Delphinus capensis	Delphinidae	Japan:Yamaguchi, Shimonoseki	NA	Northwest Pacific Ocean	40.35 N 147.37 E	original
AB610383	FALSE	FALSE	FALSE	FALSE	TRUE	Unpublished	Delphinus capensis	Delphinidae	Japan:Saga, Imari	NA	Northwest Pacific Ocean	40.35 N 147.37 E	original
AB610384	FALSE	FALSE	FALSE	FALSE	TRUE	Unpublished	Lagenodelphis hosei	Delphinidae	Japan:Wakayama, Taiji	NA	Northwest Pacific Ocean	40.35 N 147.37 E	original
AB610385	FALSE	FALSE	FALSE	FALSE	TRUE	Unpublished	Lissodelphis borealis	Delphinidae	NA	NA	NA	NA	missing
AB610386	FALSE	FALSE	FALSE	FALSE	TRUE	Unpublished	Lissodelphis borealis	Delphinidae	NA	NA	NA	NA	missing
AB610387	FALSE	FALSE	FALSE	FALSE	TRUE	Unpublished	Peponocephala electra	Delphinidae	Japan:Kagoshima, Tanegashima	NA	Northwest Pacific Ocean	40.35 N 147.37 E	original
AB610388	FALSE	FALSE	FALSE	FALSE	TRUE	Unpublished	Peponocephala electra	Delphinidae	Japan:Chiba, Ichinomiya	NA	Northwest Pacific Ocean	40.35 N 147.37 E	original
AB610389	FALSE	FALSE	FALSE	FALSE	TRUE	Unpublished	Feresa attenuata	Delphinidae	Philippines	NA	West Pacific Ocean	6.56 N 111.51 E	original
AB610390	FALSE	FALSE	FALSE	FALSE	TRUE	Unpublished	Pseudorca crassidens	Delphinidae	Japan:Shizuoka, Shimoda	NA	Northwest Pacific Ocean	40.35 N 147.37 E	original
AB610391	FALSE	FALSE	FALSE	FALSE	TRUE	Unpublished	Pseudorca crassidens	Delphinidae	Japan:Shizuoka, Shimoda	NA	Northwest Pacific Ocean	40.35 N 147.37 E	original
AB610392	FALSE	FALSE	FALSE	FALSE	TRUE	Unpublished	Orcinus orca	Delphinidae	Japan:Wakayama, Taiji	NA	Northwest Pacific Ocean	40.35 N 147.37 E	original
AB610393	FALSE	FALSE	FALSE	FALSE	TRUE	Unpublished	Orcinus orca	Delphinidae	Japan:Hokkaido, Hamanaka	NA	Northwest Pacific Ocean	40.35 N 147.37 E	original
AB610394	FALSE	FALSE	FALSE	FALSE	TRUE	Unpublished	Globicephala macrorhynchus	Delphinidae	Japan:Saga, Karatsu	NA	Northwest Pacific Ocean	40.35 N 147.37 E	original
AB610395	FALSE	FALSE	FALSE	FALSE	TRUE	Unpublished	Globicephala macrorhynchus	Delphinidae	Japan:Hokkaido, Noboribetsu	NA	Northwest Pacific Ocean	40.35 N 147.37 E	original
AB610396	FALSE	FALSE	FALSE	FALSE	TRUE	Mar. Mamm. Sci. 29, 755-766 (2013)	Mesoplodon densirostris	Ziphiidae	Mauritius	NA	West Indian Ocean	18.450 S 41.560 E	original
AB610397	FALSE	FALSE	FALSE	FALSE	TRUE	Mar. Mamm. Sci. 29, 755-766 (2013)	Mesoplodon densirostris	Ziphiidae	Mauritius	NA	West Indian Ocean	18.450 S 41.560 E	original
AB610398	FALSE	FALSE	FALSE	FALSE	TRUE	Mar. Mamm. Sci. 29, 755-766 (2013)	Mesoplodon stejnegeri	Ziphiidae	Japan:Hokkaido, Shosanbetsu	NA	Northwest Pacific Ocean	40.35 N 147.37 E	original
AB610399	FALSE	FALSE	FALSE	FALSE	TRUE	Mar. Mamm. Sci. 29, 755-766 (2013)	Mesoplodon stejnegeri	Ziphiidae	Japan:Hokkaido, Rausu	NA	Northwest Pacific Ocean	40.35 N 147.37 E	original
AB610400	FALSE	FALSE	FALSE	FALSE	TRUE	Mar. Mamm. Sci. 29, 755-766 (2013)	Mesoplodon stejnegeri	Ziphiidae	Japan:Hokkaido, Wakkanai	NA	Northwest Pacific Ocean	40.35 N 147.37 E	original
AB610401	FALSE	FALSE	FALSE	FALSE	TRUE	Mar. Mamm. Sci. 29, 755-766 (2013)	Mesoplodon stejnegeri	Ziphiidae	Japan:Hokkaido, Esashi	NA	Northwest Pacific Ocean	40.35 N 147.37 E	original
AB610402	FALSE	FALSE	FALSE	FALSE	TRUE	Mar. Mamm. Sci. 29, 755-766 (2013)	Mesoplodon stejnegeri	Ziphiidae	Japan:Hokkaido, Hamamatsu	NA	Northwest Pacific Ocean	40.35 N 147.37 E	original
AB610403	FALSE	FALSE	FALSE	FALSE	TRUE	Mar. Mamm. Sci. 29, 755-766 (2013)	Ziphius cavirostris	Ziphiidae	Japan:Ibaraki, Taiyo	NA	Northwest Pacific Ocean	40.35 N 147.37 E	original
AB610404	FALSE	FALSE	FALSE	FALSE	TRUE	Mar. Mamm. Sci. 29, 755-766 (2013)	Ziphius cavirostris	Ziphiidae	Japan:Hokkaido, Shiraoi	NA	Northwest Pacific Ocean	40.35 N 147.37 E	original
AF036211	FALSE	FALSE	FALSE	FALSE	TRUE	Mol. Ecol. 7 (6), 687-694 (1998)	Mesoplodon grayi	Ziphiidae	NA	NA	NA	NA	missing
AF036212	FALSE	FALSE	FALSE	FALSE	TRUE	Mol. Ecol. 7 (6), 687-694 (1998)	Mesoplodon grayi	Ziphiidae	NA	NA	NA	NA	missing
AF036213	FALSE	FALSE	FALSE	FALSE	TRUE	Mol. Ecol. 7 (6), 687-694 (1998)	Mesoplodon grayi	Ziphiidae	NA	NA	NA	NA	missing
AF036214	FALSE	FALSE	FALSE	FALSE	TRUE	Mol. Ecol. 7 (6), 687-694 (1998)	Mesoplodon grayi	Ziphiidae	NA	NA	NA	NA	missing
AF036215	FALSE	FALSE	FALSE	FALSE	TRUE	Mol. Ecol. 7 (6), 687-694 (1998)	Mesoplodon grayi	Ziphiidae	NA	NA	NA	NA	missing
AF036216	FALSE	FALSE	FALSE	FALSE	TRUE	Mol. Ecol. 7 (6), 687-694 (1998)	Mesoplodon layardii	Ziphiidae	NA	NA	NA	NA	missing
AF036217	FALSE	FALSE	FALSE	FALSE	TRUE	Mol. Ecol. 7 (6), 687-694 (1998)	Mesoplodon layardii	Ziphiidae	NA	NA	NA	NA	missing
AF036218	FALSE	FALSE	FALSE	FALSE	TRUE	Mol. Ecol. 7 (6), 687-694 (1998)	Mesoplodon layardii	Ziphiidae	NA	NA	NA	NA	missing
AF036219	FALSE	FALSE	FALSE	FALSE	TRUE	Mol. Ecol. 7 (6), 687-694 (1998)	Mesoplodon layardii	Ziphiidae	NA	NA	NA	NA	missing
AF036220	FALSE	FALSE	FALSE	FALSE	TRUE	Mol. Ecol. 7 (6), 687-694 (1998)	Mesoplodon hectori	Ziphiidae	NA	NA	NA	NA	missing
AF036221	FALSE	FALSE	FALSE	FALSE	TRUE	Mol. Ecol. 7 (6), 687-694 (1998)	Mesoplodon bowdoini	Ziphiidae	NA	NA	NA	NA	missing
AF036222	FALSE	FALSE	FALSE	FALSE	TRUE	Mol. Ecol. 7 (6), 687-694 (1998)	Ziphius cavirostris	Ziphiidae	NA	NA	NA	NA	missing
AF036223	FALSE	FALSE	FALSE	FALSE	TRUE	Mol. Ecol. 7 (6), 687-694 (1998)	Ziphius cavirostris	Ziphiidae	NA	NA	NA	NA	missing
AF036224	FALSE	FALSE	FALSE	FALSE	TRUE	Mol. Ecol. 7 (6), 687-694 (1998)	Hyperoodon planifrons	Ziphiidae	NA	NA	NA	NA	missing
AF036225	FALSE	FALSE	FALSE	FALSE	TRUE	Mol. Ecol. 7 (6), 687-694 (1998)	Hyperoodon planifrons	Ziphiidae	NA	NA	NA	NA	missing
AF036226	FALSE	FALSE	FALSE	FALSE	TRUE	Mol. Ecol. 7 (6), 687-694 (1998)	Tasmacetus shepherdi	Ziphiidae	NA	NA	NA	NA	missing
AF036227	FALSE	FALSE	FALSE	FALSE	TRUE	Mol. Ecol. 7 (6), 687-694 (1998)	Tasmacetus shepherdi	Ziphiidae	NA	NA	NA	NA	missing
AF036228	FALSE	FALSE	FALSE	FALSE	TRUE	Mol. Ecol. 7 (6), 687-694 (1998)	Tasmacetus shepherdi	Ziphiidae	NA	NA	NA	NA	missing
AF036229	FALSE	FALSE	FALSE	FALSE	TRUE	Mol. Ecol. 7 (6), 687-694 (1998)	Berardius arnuxii	Ziphiidae	NA	NA	NA	NA	missing
AF037593	FALSE	FALSE	FALSE	FALSE	TRUE	Can. J. Zool. 76, 1622-1627 (1998)	Pontoporia blainvillei	Pontoporiidae	NA	NA	NA	NA	missing
AF037594	FALSE	FALSE	FALSE	FALSE	TRUE	Can. J. Zool. 76, 1622-1627 (1998)	Pontoporia blainvillei	Pontoporiidae	NA	NA	NA	NA	missing
AF049101	FALSE	FALSE	FALSE	FALSE	TRUE	Mar. Biol. (1998) In press	Tursiops truncatus	Delphinidae	NA	NA	NA	NA	missing
AF056223	FALSE	FALSE	FALSE	FALSE	TRUE	Mol. Ecol. 8 (10), 1603-1612 (1999)	Tursiops truncatus	Delphinidae	NA	NA	NA	NA	missing
AF056224	FALSE	FALSE	FALSE	FALSE	TRUE	Mol. Ecol. 8 (10), 1603-1612 (1999)	Tursiops truncatus	Delphinidae	NA	NA	NA	NA	missing
AF056225	FALSE	FALSE	FALSE	FALSE	TRUE	Mol. Ecol. 8 (10), 1603-1612 (1999)	Tursiops truncatus	Delphinidae	NA	NA	NA	NA	missing
AF056226	FALSE	FALSE	FALSE	FALSE	TRUE	Mol. Ecol. 8 (10), 1603-1612 (1999)	Tursiops truncatus	Delphinidae	NA	NA	NA	NA	missing
AF056227	FALSE	FALSE	FALSE	FALSE	TRUE	Mol. Ecol. 8 (10), 1603-1612 (1999)	Tursiops truncatus	Delphinidae	NA	NA	NA	NA	missing
AF056228	FALSE	FALSE	FALSE	FALSE	TRUE	Mol. Ecol. 8 (10), 1603-1612 (1999)	Tursiops truncatus	Delphinidae	NA	NA	NA	NA	missing
AF056229	FALSE	FALSE	FALSE	FALSE	TRUE	Mol. Ecol. 8 (10), 1603-1612 (1999)	Tursiops truncatus	Delphinidae	NA	NA	NA	NA	missing
AF056230	FALSE	FALSE	FALSE	FALSE	TRUE	Mol. Ecol. 8 (10), 1603-1612 (1999)	Tursiops truncatus	Delphinidae	NA	NA	NA	NA	missing
AF056231	FALSE	FALSE	FALSE	FALSE	TRUE	Mol. Ecol. 8 (10), 1603-1612 (1999)	Tursiops truncatus	Delphinidae	NA	NA	NA	NA	missing
AF056232	FALSE	FALSE	FALSE	FALSE	TRUE	Mol. Ecol. 8 (10), 1603-1612 (1999)	Tursiops truncatus	Delphinidae	NA	NA	NA	NA	missing
AF056233	FALSE	FALSE	FALSE	FALSE	TRUE	Mol. Ecol. 8 (10), 1603-1612 (1999)	Tursiops aduncus	Delphinidae	NA	NA	NA	NA	missing
AF056234	FALSE	FALSE	FALSE	FALSE	TRUE	Mol. Ecol. 8 (10), 1603-1612 (1999)	Tursiops aduncus	Delphinidae	NA	NA	NA	NA	missing
AF056235	FALSE	FALSE	FALSE	FALSE	TRUE	Mol. Ecol. 8 (10), 1603-1612 (1999)	Tursiops aduncus	Delphinidae	NA	NA	NA	NA	missing
AF056236	FALSE	FALSE	FALSE	FALSE	TRUE	Mol. Ecol. 8 (10), 1603-1612 (1999)	Tursiops aduncus	Delphinidae	NA	NA	NA	NA	missing
AF056237	FALSE	FALSE	FALSE	FALSE	TRUE	Mol. Ecol. 8 (10), 1603-1612 (1999)	Tursiops aduncus	Delphinidae	NA	NA	NA	NA	missing
AF056238	FALSE	FALSE	FALSE	FALSE	TRUE	Mol. Ecol. 8 (10), 1603-1612 (1999)	Tursiops aduncus	Delphinidae	NA	NA	NA	NA	missing
AF056239	FALSE	FALSE	FALSE	FALSE	TRUE	Mol. Ecol. 8 (10), 1603-1612 (1999)	Tursiops aduncus	Delphinidae	NA	NA	NA	NA	missing
AF056240	FALSE	FALSE	FALSE	FALSE	TRUE	Mol. Ecol. 8 (10), 1603-1612 (1999)	Tursiops aduncus	Delphinidae	NA	NA	NA	NA	missing
AF056241	FALSE	FALSE	FALSE	FALSE	TRUE	Mol. Ecol. 8 (10), 1603-1612 (1999)	Tursiops aduncus	Delphinidae	NA	NA	NA	NA	missing
AF056242	FALSE	FALSE	FALSE	FALSE	TRUE	Mol. Ecol. 8 (10), 1603-1612 (1999)	Tursiops aduncus	Delphinidae	NA	NA	NA	NA	missing
AF056243	FALSE	FALSE	FALSE	FALSE	TRUE	Mol. Ecol. 8 (10), 1603-1612 (1999)	Tursiops aduncus	Delphinidae	NA	NA	NA	NA	missing
AF057989	FALSE	FALSE	FALSE	FALSE	TRUE	Conserv. Biol. 12, 1-8 (1998)	Cephalorhynchus hectori	Delphinidae	NA	NA	NA	NA	missing
AF057990	FALSE	FALSE	FALSE	FALSE	TRUE	Conserv. Biol. 12, 1-8 (1998)	Cephalorhynchus hectori	Delphinidae	NA	NA	NA	NA	missing
AF057991	FALSE	FALSE	FALSE	FALSE	TRUE	Conserv. Biol. 12, 1-8 (1998)	Cephalorhynchus hectori	Delphinidae	NA	NA	NA	NA	missing
AF057992	FALSE	FALSE	FALSE	FALSE	TRUE	Conserv. Biol. 12, 1-8 (1998)	Cephalorhynchus hectori	Delphinidae	NA	NA	NA	NA	missing
AF057993	FALSE	FALSE	FALSE	FALSE	TRUE	Conserv. Biol. 12, 1-8 (1998)	Cephalorhynchus hectori	Delphinidae	NA	NA	NA	NA	missing
AF057994	FALSE	FALSE	FALSE	FALSE	TRUE	Conserv. Biol. 12, 1-8 (1998)	Cephalorhynchus hectori	Delphinidae	NA	NA	NA	NA	missing
AF057995	FALSE	FALSE	FALSE	FALSE	TRUE	Conserv. Biol. 12, 1-8 (1998)	Cephalorhynchus hectori	Delphinidae	NA	NA	NA	NA	missing
AF057996	FALSE	FALSE	FALSE	FALSE	TRUE	Conserv. Biol. 12, 1-8 (1998)	Cephalorhynchus hectori	Delphinidae	NA	NA	NA	NA	missing
AF057997	FALSE	FALSE	FALSE	FALSE	TRUE	Conserv. Biol. 12, 1-8 (1998)	Cephalorhynchus hectori	Delphinidae	NA	NA	NA	NA	missing
AF057998	FALSE	FALSE	FALSE	FALSE	TRUE	Conserv. Biol. 12, 1-8 (1998)	Cephalorhynchus hectori	Delphinidae	NA	NA	NA	NA	missing
AF068067	FALSE	FALSE	FALSE	FALSE	TRUE	Proc. Natl. Acad. Sci. U.S.A. 90 (17), 8239-8243 (1993)	Megaptera novaeangliae	Balaenopteridae	NA	NA	NA	NA	missing
AF068068	FALSE	FALSE	FALSE	FALSE	TRUE	Proc. Natl. Acad. Sci. U.S.A. 90 (17), 8239-8243 (1993)	Megaptera novaeangliae	Balaenopteridae	NA	NA	NA	NA	missing
AF068069	FALSE	FALSE	FALSE	FALSE	TRUE	Proc. Natl. Acad. Sci. U.S.A. 90 (17), 8239-8243 (1993)	Megaptera novaeangliae	Balaenopteridae	NA	NA	NA	NA	missing
AF068070	FALSE	FALSE	FALSE	FALSE	TRUE	Proc. Natl. Acad. Sci. U.S.A. 90 (17), 8239-8243 (1993)	Megaptera novaeangliae	Balaenopteridae	NA	NA	NA	NA	missing
AF068071	FALSE	FALSE	FALSE	FALSE	TRUE	Proc. Natl. Acad. Sci. U.S.A. 90 (17), 8239-8243 (1993)	Megaptera novaeangliae	Balaenopteridae	NA	NA	NA	NA	missing
AF068072	FALSE	FALSE	FALSE	FALSE	TRUE	Proc. Natl. Acad. Sci. U.S.A. 90 (17), 8239-8243 (1993)	Megaptera novaeangliae	Balaenopteridae	NA	NA	NA	NA	missing
AF068073	FALSE	FALSE	FALSE	FALSE	TRUE	Proc. Natl. Acad. Sci. U.S.A. 90 (17), 8239-8243 (1993)	Megaptera novaeangliae	Balaenopteridae	NA	NA	NA	NA	missing
AF068074	FALSE	FALSE	FALSE	FALSE	TRUE	Proc. Natl. Acad. Sci. U.S.A. 90 (17), 8239-8243 (1993)	Megaptera novaeangliae	Balaenopteridae	NA	NA	NA	NA	missing
AF068075	FALSE	FALSE	FALSE	FALSE	TRUE	Proc. Natl. Acad. Sci. U.S.A. 90 (17), 8239-8243 (1993)	Megaptera novaeangliae	Balaenopteridae	NA	NA	NA	NA	missing
AF068076	FALSE	FALSE	FALSE	FALSE	TRUE	Proc. Natl. Acad. Sci. U.S.A. 90 (17), 8239-8243 (1993)	Megaptera novaeangliae	Balaenopteridae	NA	NA	NA	NA	missing
AF068077	FALSE	FALSE	FALSE	FALSE	TRUE	Proc. Natl. Acad. Sci. U.S.A. 90 (17), 8239-8243 (1993)	Megaptera novaeangliae	Balaenopteridae	NA	NA	NA	NA	missing
AF068078	FALSE	FALSE	FALSE	FALSE	TRUE	Proc. Natl. Acad. Sci. U.S.A. 90 (17), 8239-8243 (1993)	Megaptera novaeangliae	Balaenopteridae	NA	NA	NA	NA	missing
AF068079	FALSE	FALSE	FALSE	FALSE	TRUE	Proc. Natl. Acad. Sci. U.S.A. 90 (17), 8239-8243 (1993)	Megaptera novaeangliae	Balaenopteridae	NA	NA	NA	NA	missing
AF068080	FALSE	FALSE	FALSE	FALSE	TRUE	Proc. Natl. Acad. Sci. U.S.A. 90 (17), 8239-8243 (1993)	Megaptera novaeangliae	Balaenopteridae	NA	NA	NA	NA	missing
AF068081	FALSE	FALSE	FALSE	FALSE	TRUE	Proc. Natl. Acad. Sci. U.S.A. 90 (17), 8239-8243 (1993)	Megaptera novaeangliae	Balaenopteridae	NA	NA	NA	NA	missing
AF068082	FALSE	FALSE	FALSE	FALSE	TRUE	Proc. Natl. Acad. Sci. U.S.A. 90 (17), 8239-8243 (1993)	Megaptera novaeangliae	Balaenopteridae	NA	NA	NA	NA	missing
AF068083	FALSE	FALSE	FALSE	FALSE	TRUE	Proc. Natl. Acad. Sci. U.S.A. 90 (17), 8239-8243 (1993)	Megaptera novaeangliae	Balaenopteridae	NA	NA	NA	NA	missing
AF068084	FALSE	FALSE	FALSE	FALSE	TRUE	Proc. Natl. Acad. Sci. U.S.A. 90 (17), 8239-8243 (1993)	Megaptera novaeangliae	Balaenopteridae	NA	NA	NA	NA	missing
AF068085	FALSE	FALSE	FALSE	FALSE	TRUE	Proc. Natl. Acad. Sci. U.S.A. 90 (17), 8239-8243 (1993)	Megaptera novaeangliae	Balaenopteridae	NA	NA	NA	NA	missing
AF068086	FALSE	FALSE	FALSE	FALSE	TRUE	Proc. Natl. Acad. Sci. U.S.A. 90 (17), 8239-8243 (1993)	Megaptera novaeangliae	Balaenopteridae	NA	NA	NA	NA	missing
AF068087	FALSE	FALSE	FALSE	FALSE	TRUE	Proc. Natl. Acad. Sci. U.S.A. 90 (17), 8239-8243 (1993)	Megaptera novaeangliae	Balaenopteridae	NA	NA	NA	NA	missing
AF068088	FALSE	FALSE	FALSE	FALSE	TRUE	Proc. Natl. Acad. Sci. U.S.A. 90 (17), 8239-8243 (1993)	Megaptera novaeangliae	Balaenopteridae	NA	NA	NA	NA	missing
AF068089	FALSE	FALSE	FALSE	FALSE	TRUE	Proc. Natl. Acad. Sci. U.S.A. 90 (17), 8239-8243 (1993)	Megaptera novaeangliae	Balaenopteridae	NA	NA	NA	NA	missing
AF068090	FALSE	FALSE	FALSE	FALSE	TRUE	Proc. Natl. Acad. Sci. U.S.A. 90 (17), 8239-8243 (1993)	Megaptera novaeangliae	Balaenopteridae	NA	NA	NA	NA	missing
AF068091	FALSE	FALSE	FALSE	FALSE	TRUE	Proc. Natl. Acad. Sci. U.S.A. 90 (17), 8239-8243 (1993)	Megaptera novaeangliae	Balaenopteridae	NA	NA	NA	NA	missing
AF068092	FALSE	FALSE	FALSE	FALSE	TRUE	Proc. Natl. Acad. Sci. U.S.A. 90 (17), 8239-8243 (1993)	Megaptera novaeangliae	Balaenopteridae	NA	NA	NA	NA	missing
AF068093	FALSE	FALSE	FALSE	FALSE	TRUE	Proc. Natl. Acad. Sci. U.S.A. 90 (17), 8239-8243 (1993)	Megaptera novaeangliae	Balaenopteridae	NA	NA	NA	NA	missing
AF068094	FALSE	FALSE	FALSE	FALSE	TRUE	Proc. Natl. Acad. Sci. U.S.A. 90 (17), 8239-8243 (1993)	Megaptera novaeangliae	Balaenopteridae	NA	NA	NA	NA	missing
AF068095	FALSE	FALSE	FALSE	FALSE	TRUE	Proc. Natl. Acad. Sci. U.S.A. 90 (17), 8239-8243 (1993)	Megaptera novaeangliae	Balaenopteridae	NA	NA	NA	NA	missing
AF068096	FALSE	FALSE	FALSE	FALSE	TRUE	Proc. Natl. Acad. Sci. U.S.A. 90 (17), 8239-8243 (1993)	Megaptera novaeangliae	Balaenopteridae	NA	NA	NA	NA	missing
AF068097	FALSE	FALSE	FALSE	FALSE	TRUE	Proc. Natl. Acad. Sci. U.S.A. 90 (17), 8239-8243 (1993)	Megaptera novaeangliae	Balaenopteridae	NA	NA	NA	NA	missing
AF068098	FALSE	FALSE	FALSE	FALSE	TRUE	Proc. Natl. Acad. Sci. U.S.A. 90 (17), 8239-8243 (1993)	Megaptera novaeangliae	Balaenopteridae	NA	NA	NA	NA	missing
AF068099	FALSE	FALSE	FALSE	FALSE	TRUE	Proc. Natl. Acad. Sci. U.S.A. 90 (17), 8239-8243 (1993)	Megaptera novaeangliae	Balaenopteridae	NA	NA	NA	NA	missing
AF068100	FALSE	FALSE	FALSE	FALSE	TRUE	Proc. Natl. Acad. Sci. U.S.A. 90 (17), 8239-8243 (1993)	Megaptera novaeangliae	Balaenopteridae	NA	NA	NA	NA	missing
AF068101	FALSE	FALSE	FALSE	FALSE	TRUE	Proc. Natl. Acad. Sci. U.S.A. 90 (17), 8239-8243 (1993)	Megaptera novaeangliae	Balaenopteridae	NA	NA	NA	NA	missing
AF068102	FALSE	FALSE	FALSE	FALSE	TRUE	Proc. Natl. Acad. Sci. U.S.A. 90 (17), 8239-8243 (1993)	Megaptera novaeangliae	Balaenopteridae	NA	NA	NA	NA	missing
AF068103	FALSE	FALSE	FALSE	FALSE	TRUE	Proc. Natl. Acad. Sci. U.S.A. 90 (17), 8239-8243 (1993)	Megaptera novaeangliae	Balaenopteridae	NA	NA	NA	NA	missing
AF068104	FALSE	FALSE	FALSE	FALSE	TRUE	Proc. Natl. Acad. Sci. U.S.A. 90 (17), 8239-8243 (1993)	Megaptera novaeangliae	Balaenopteridae	NA	NA	NA	NA	missing
AF068105	FALSE	FALSE	FALSE	FALSE	TRUE	Proc. Natl. Acad. Sci. U.S.A. 90 (17), 8239-8243 (1993)	Megaptera novaeangliae	Balaenopteridae	NA	NA	NA	NA	missing
AF068106	FALSE	FALSE	FALSE	FALSE	TRUE	Proc. Natl. Acad. Sci. U.S.A. 90 (17), 8239-8243 (1993)	Megaptera novaeangliae	Balaenopteridae	NA	NA	NA	NA	missing
AF068107	FALSE	FALSE	FALSE	FALSE	TRUE	Proc. Natl. Acad. Sci. U.S.A. 90 (17), 8239-8243 (1993)	Megaptera novaeangliae	Balaenopteridae	NA	NA	NA	NA	missing
AF068108	FALSE	FALSE	FALSE	FALSE	TRUE	Proc. Natl. Acad. Sci. U.S.A. 90 (17), 8239-8243 (1993)	Megaptera novaeangliae	Balaenopteridae	NA	NA	NA	NA	missing
AF068109	FALSE	FALSE	FALSE	FALSE	TRUE	Proc. Natl. Acad. Sci. U.S.A. 90 (17), 8239-8243 (1993)	Megaptera novaeangliae	Balaenopteridae	NA	NA	NA	NA	missing
AF068110	FALSE	FALSE	FALSE	FALSE	TRUE	Proc. Natl. Acad. Sci. U.S.A. 90 (17), 8239-8243 (1993)	Megaptera novaeangliae	Balaenopteridae	NA	NA	NA	NA	missing
AF068111	FALSE	FALSE	FALSE	FALSE	TRUE	Proc. Natl. Acad. Sci. U.S.A. 90 (17), 8239-8243 (1993)	Megaptera novaeangliae	Balaenopteridae	NA	NA	NA	NA	missing
AF068112	FALSE	FALSE	FALSE	FALSE	TRUE	Proc. Natl. Acad. Sci. U.S.A. 90 (17), 8239-8243 (1993)	Megaptera novaeangliae	Balaenopteridae	NA	NA	NA	NA	missing
AF068113	FALSE	FALSE	FALSE	FALSE	TRUE	Proc. Natl. Acad. Sci. U.S.A. 90 (17), 8239-8243 (1993)	Megaptera novaeangliae	Balaenopteridae	NA	NA	NA	NA	missing
AF068114	FALSE	FALSE	FALSE	FALSE	TRUE	Proc. Natl. Acad. Sci. U.S.A. 90 (17), 8239-8243 (1993)	Megaptera novaeangliae	Balaenopteridae	NA	NA	NA	NA	missing
AF113486	FALSE	FALSE	FALSE	FALSE	TRUE	(in) Dizon,A.E., Chivers,S.J. and Perrin,W.F. (Eds.)	Leucopleurus acutus	Delphinidae	Canada:Newfoundland	NA	Northwest Atlantic Ocean	40.522 N 65.856 W	original
AF113487	FALSE	FALSE	FALSE	FALSE	TRUE	(in) Dizon,A.E., Chivers,S.J. and Perrin,W.F. (Eds.)	Leucopleurus acutus	Delphinidae	Canada:Newfoundland	NA	Northwest Atlantic Ocean	40.522 N 65.856 W	original
AF113492	FALSE	FALSE	FALSE	FALSE	TRUE	(in) Dizon,A.E., Chivers,S.J. and Perrin,W.F. (Eds.)	Sagmatias obscurus	Delphinidae	Peru	NA	East Central Pacific Ocean	12.74 N 113.66 W	original
AF113493	FALSE	FALSE	FALSE	FALSE	TRUE	(in) Dizon,A.E., Chivers,S.J. and Perrin,W.F. (Eds.)	Sagmatias obscurus	Delphinidae	Peru	NA	East Central Pacific Ocean	12.74 N 113.66 W	original
AF113494	FALSE	FALSE	FALSE	FALSE	TRUE	(in) Dizon,A.E., Chivers,S.J. and Perrin,W.F. (Eds.)	Sagmatias obscurus	Delphinidae	Peru	NA	East Central Pacific Ocean	12.74 N 113.66 W	original
AF113495	FALSE	FALSE	FALSE	FALSE	TRUE	(in) Dizon,A.E., Chivers,S.J. and Perrin,W.F. (Eds.)	Sagmatias obscurus	Delphinidae	Peru	NA	East Central Pacific Ocean	12.74 N 113.66 W	original
AF113496	FALSE	FALSE	FALSE	FALSE	TRUE	(in) Dizon,A.E., Chivers,S.J. and Perrin,W.F. (Eds.)	Sagmatias obscurus	Delphinidae	Peru	NA	East Central Pacific Ocean	12.74 N 113.66 W	original
AF119956	FALSE	FALSE	FALSE	FALSE	TRUE	Mol. Ecol. 7 (5), 585-599 (1998)	Balaenoptera physalus	Balaenopteridae	NA	NA	NA	NA	missing
AF119957	FALSE	FALSE	FALSE	FALSE	TRUE	Mol. Ecol. 7 (5), 585-599 (1998)	Balaenoptera physalus	Balaenopteridae	NA	NA	NA	NA	missing
AF119958	FALSE	FALSE	FALSE	FALSE	TRUE	Mol. Ecol. 7 (5), 585-599 (1998)	Balaenoptera physalus	Balaenopteridae	NA	NA	NA	NA	missing
AF119959	FALSE	FALSE	FALSE	FALSE	TRUE	Mol. Ecol. 7 (5), 585-599 (1998)	Balaenoptera physalus	Balaenopteridae	NA	NA	NA	NA	missing
AF119960	FALSE	FALSE	FALSE	FALSE	TRUE	Mol. Ecol. 7 (5), 585-599 (1998)	Balaenoptera physalus	Balaenopteridae	NA	NA	NA	NA	missing
AF119961	FALSE	FALSE	FALSE	FALSE	TRUE	Mol. Ecol. 7 (5), 585-599 (1998)	Balaenoptera physalus	Balaenopteridae	NA	NA	NA	NA	missing
AF119962	FALSE	FALSE	FALSE	FALSE	TRUE	Mol. Ecol. 7 (5), 585-599 (1998)	Balaenoptera physalus	Balaenopteridae	NA	NA	NA	NA	missing
AF119963	FALSE	FALSE	FALSE	FALSE	TRUE	Mol. Ecol. 7 (5), 585-599 (1998)	Balaenoptera physalus	Balaenopteridae	NA	NA	NA	NA	missing
AF119964	FALSE	FALSE	FALSE	FALSE	TRUE	Mol. Ecol. 7 (5), 585-599 (1998)	Balaenoptera physalus	Balaenopteridae	NA	NA	NA	NA	missing
AF119965	FALSE	FALSE	FALSE	FALSE	TRUE	Mol. Ecol. 7 (5), 585-599 (1998)	Balaenoptera physalus	Balaenopteridae	NA	NA	NA	NA	missing
AF119966	FALSE	FALSE	FALSE	FALSE	TRUE	Mol. Ecol. 7 (5), 585-599 (1998)	Balaenoptera physalus	Balaenopteridae	NA	NA	NA	NA	missing
AF119967	FALSE	FALSE	FALSE	FALSE	TRUE	Mol. Ecol. 7 (5), 585-599 (1998)	Balaenoptera physalus	Balaenopteridae	NA	NA	NA	NA	missing
AF119968	FALSE	FALSE	FALSE	FALSE	TRUE	Mol. Ecol. 7 (5), 585-599 (1998)	Balaenoptera physalus	Balaenopteridae	NA	NA	NA	NA	missing
AF119969	FALSE	FALSE	FALSE	FALSE	TRUE	Mol. Ecol. 7 (5), 585-599 (1998)	Balaenoptera physalus	Balaenopteridae	NA	NA	NA	NA	missing
AF119970	FALSE	FALSE	FALSE	FALSE	TRUE	Mol. Ecol. 7 (5), 585-599 (1998)	Balaenoptera physalus	Balaenopteridae	NA	NA	NA	NA	missing
AF119971	FALSE	FALSE	FALSE	FALSE	TRUE	Mol. Ecol. 7 (5), 585-599 (1998)	Balaenoptera physalus	Balaenopteridae	NA	NA	NA	NA	missing
AF119972	FALSE	FALSE	FALSE	FALSE	TRUE	Mol. Ecol. 7 (5), 585-599 (1998)	Balaenoptera physalus	Balaenopteridae	NA	NA	NA	NA	missing
AF119973	FALSE	FALSE	FALSE	FALSE	TRUE	Mol. Ecol. 7 (5), 585-599 (1998)	Balaenoptera physalus	Balaenopteridae	NA	NA	NA	NA	missing
AF119974	FALSE	FALSE	FALSE	FALSE	TRUE	Mol. Ecol. 7 (5), 585-599 (1998)	Balaenoptera physalus	Balaenopteridae	NA	NA	NA	NA	missing
AF119975	FALSE	FALSE	FALSE	FALSE	TRUE	Mol. Ecol. 7 (5), 585-599 (1998)	Balaenoptera physalus	Balaenopteridae	NA	NA	NA	NA	missing
AF119976	FALSE	FALSE	FALSE	FALSE	TRUE	Mol. Ecol. 7 (5), 585-599 (1998)	Balaenoptera physalus	Balaenopteridae	NA	NA	NA	NA	missing
AF119977	FALSE	FALSE	FALSE	FALSE	TRUE	Mol. Ecol. 7 (5), 585-599 (1998)	Balaenoptera physalus	Balaenopteridae	NA	NA	NA	NA	missing
AF119978	FALSE	FALSE	FALSE	FALSE	TRUE	Mol. Ecol. 7 (5), 585-599 (1998)	Balaenoptera physalus	Balaenopteridae	NA	NA	NA	NA	missing
AF119979	FALSE	FALSE	FALSE	FALSE	TRUE	Mol. Ecol. 7 (5), 585-599 (1998)	Balaenoptera physalus	Balaenopteridae	NA	NA	NA	NA	missing
AF119980	FALSE	FALSE	FALSE	FALSE	TRUE	Mol. Ecol. 7 (5), 585-599 (1998)	Balaenoptera physalus	Balaenopteridae	NA	NA	NA	NA	missing
AF119981	FALSE	FALSE	FALSE	FALSE	TRUE	Mol. Ecol. 7 (5), 585-599 (1998)	Balaenoptera physalus	Balaenopteridae	NA	NA	NA	NA	missing
AF119982	FALSE	FALSE	FALSE	FALSE	TRUE	Mol. Ecol. 7 (5), 585-599 (1998)	Balaenoptera physalus	Balaenopteridae	NA	NA	NA	NA	missing
AF119983	FALSE	FALSE	FALSE	FALSE	TRUE	Mol. Ecol. 7 (5), 585-599 (1998)	Balaenoptera physalus	Balaenopteridae	NA	NA	NA	NA	missing
AF119984	FALSE	FALSE	FALSE	FALSE	TRUE	Mol. Ecol. 7 (5), 585-599 (1998)	Balaenoptera physalus	Balaenopteridae	NA	NA	NA	NA	missing
AF119985	FALSE	FALSE	FALSE	FALSE	TRUE	Mol. Ecol. 7 (5), 585-599 (1998)	Balaenoptera physalus	Balaenopteridae	NA	NA	NA	NA	missing
AF119986	FALSE	FALSE	FALSE	FALSE	TRUE	Mol. Ecol. 7 (5), 585-599 (1998)	Balaenoptera physalus	Balaenopteridae	NA	NA	NA	NA	missing
AF119987	FALSE	FALSE	FALSE	FALSE	TRUE	Mol. Ecol. 7 (5), 585-599 (1998)	Balaenoptera physalus	Balaenopteridae	NA	NA	NA	NA	missing
AF119988	FALSE	FALSE	FALSE	FALSE	TRUE	Mol. Ecol. 7 (5), 585-599 (1998)	Balaenoptera physalus	Balaenopteridae	NA	NA	NA	NA	missing
AF119989	FALSE	FALSE	FALSE	FALSE	TRUE	Mol. Ecol. 7 (5), 585-599 (1998)	Balaenoptera physalus	Balaenopteridae	NA	NA	NA	NA	missing
AF119990	FALSE	FALSE	FALSE	FALSE	TRUE	Mol. Ecol. 7 (5), 585-599 (1998)	Balaenoptera physalus	Balaenopteridae	NA	NA	NA	NA	missing
AF119991	FALSE	FALSE	FALSE	FALSE	TRUE	Mol. Ecol. 7 (5), 585-599 (1998)	Balaenoptera physalus	Balaenopteridae	NA	NA	NA	NA	missing
AF119992	FALSE	FALSE	FALSE	FALSE	TRUE	Mol. Ecol. 7 (5), 585-599 (1998)	Balaenoptera physalus	Balaenopteridae	NA	NA	NA	NA	missing
AF119993	FALSE	FALSE	FALSE	FALSE	TRUE	Mol. Ecol. 7 (5), 585-599 (1998)	Balaenoptera physalus	Balaenopteridae	NA	NA	NA	NA	missing
AF119994	FALSE	FALSE	FALSE	FALSE	TRUE	Mol. Ecol. 7 (5), 585-599 (1998)	Balaenoptera physalus	Balaenopteridae	NA	NA	NA	NA	missing
AF119995	FALSE	FALSE	FALSE	FALSE	TRUE	Mol. Ecol. 7 (5), 585-599 (1998)	Balaenoptera physalus	Balaenopteridae	NA	NA	NA	NA	missing
AF119996	FALSE	FALSE	FALSE	FALSE	TRUE	Mol. Ecol. 7 (5), 585-599 (1998)	Balaenoptera physalus	Balaenopteridae	NA	NA	NA	NA	missing
AF119997	FALSE	FALSE	FALSE	FALSE	TRUE	Mol. Ecol. 7 (5), 585-599 (1998)	Balaenoptera physalus	Balaenopteridae	NA	NA	NA	NA	missing
AF119998	FALSE	FALSE	FALSE	FALSE	TRUE	Mol. Ecol. 7 (5), 585-599 (1998)	Balaenoptera physalus	Balaenopteridae	NA	NA	NA	NA	missing
AF119999	FALSE	FALSE	FALSE	FALSE	TRUE	Mol. Ecol. 7 (5), 585-599 (1998)	Balaenoptera physalus	Balaenopteridae	NA	NA	NA	NA	missing
AF120000	FALSE	FALSE	FALSE	FALSE	TRUE	Mol. Ecol. 7 (5), 585-599 (1998)	Balaenoptera physalus	Balaenopteridae	NA	NA	NA	NA	missing
AF120001	FALSE	FALSE	FALSE	FALSE	TRUE	Mol. Ecol. 7 (5), 585-599 (1998)	Balaenoptera physalus	Balaenopteridae	NA	NA	NA	NA	missing
AF120002	FALSE	FALSE	FALSE	FALSE	TRUE	Mol. Ecol. 7 (5), 585-599 (1998)	Balaenoptera physalus	Balaenopteridae	NA	NA	NA	NA	missing
AF120003	FALSE	FALSE	FALSE	FALSE	TRUE	Mol. Ecol. 7 (5), 585-599 (1998)	Balaenoptera physalus	Balaenopteridae	NA	NA	NA	NA	missing
AF120004	FALSE	FALSE	FALSE	FALSE	TRUE	Mol. Ecol. 7 (5), 585-599 (1998)	Balaenoptera physalus	Balaenopteridae	NA	NA	NA	NA	missing
AF120005	FALSE	FALSE	FALSE	FALSE	TRUE	Mol. Ecol. 7 (5), 585-599 (1998)	Balaenoptera physalus	Balaenopteridae	NA	NA	NA	NA	missing
AF120006	FALSE	FALSE	FALSE	FALSE	TRUE	Mol. Ecol. 7 (5), 585-599 (1998)	Balaenoptera physalus	Balaenopteridae	NA	NA	NA	NA	missing
AF146378	FALSE	FALSE	FALSE	FALSE	TRUE	Mar. Mamm. Sci. 15 (4), 1269-1286 (1999)	Balaenoptera edeni	Balaenopteridae	Japan	NA	Northwest Pacific Ocean	40.35 N 147.37 E	original
AF146379	FALSE	FALSE	FALSE	FALSE	TRUE	Mar. Mamm. Sci. 15 (4), 1269-1286 (1999)	Balaenoptera edeni	Balaenopteridae	Japan	NA	Northwest Pacific Ocean	40.35 N 147.37 E	original
AF146380	FALSE	FALSE	FALSE	FALSE	TRUE	Mar. Mamm. Sci. 15 (4), 1269-1286 (1999)	Balaenoptera edeni	Balaenopteridae	Japan	NA	Northwest Pacific Ocean	40.35 N 147.37 E	original
AF146381	FALSE	FALSE	FALSE	FALSE	TRUE	Mar. Mamm. Sci. 15 (4), 1269-1286 (1999)	Balaenoptera edeni	Balaenopteridae	NA	NA	NA	NA	missing
AF146382	FALSE	FALSE	FALSE	FALSE	TRUE	Mar. Mamm. Sci. 15 (4), 1269-1286 (1999)	Balaenoptera edeni	Balaenopteridae	NA	NA	NA	NA	missing
AF146383	FALSE	FALSE	FALSE	FALSE	TRUE	Mar. Mamm. Sci. 15 (4), 1269-1286 (1999)	Balaenoptera edeni	Balaenopteridae	NA	NA	NA	NA	missing
AF146384	FALSE	FALSE	FALSE	FALSE	TRUE	Mar. Mamm. Sci. 15 (4), 1269-1286 (1999)	Balaenoptera edeni	Balaenopteridae	NA	NA	NA	NA	missing
AF146385	FALSE	FALSE	FALSE	FALSE	TRUE	Mar. Mamm. Sci. 15 (4), 1269-1286 (1999)	Balaenoptera edeni	Balaenopteridae	NA	NA	NA	NA	missing
AF146386	FALSE	FALSE	FALSE	FALSE	TRUE	Mar. Mamm. Sci. 15 (4), 1269-1286 (1999)	Balaenoptera edeni	Balaenopteridae	NA	NA	NA	NA	missing
AF146387	FALSE	FALSE	FALSE	FALSE	TRUE	Mar. Mamm. Sci. 15 (4), 1269-1286 (1999)	Balaenoptera edeni	Balaenopteridae	NA	NA	NA	NA	missing
AF146388	FALSE	FALSE	FALSE	FALSE	TRUE	Mar. Mamm. Sci. 15 (4), 1269-1286 (1999)	Balaenoptera edeni	Balaenopteridae	NA	NA	NA	NA	missing
AF146389	FALSE	FALSE	FALSE	FALSE	TRUE	Mar. Mamm. Sci. 15 (4), 1269-1286 (1999)	Balaenoptera edeni	Balaenopteridae	Solomon Islands	NA	West Pacific Ocean	6.56 N 111.51 E	original
AF155160	FALSE	FALSE	FALSE	FALSE	TRUE	Mol. Ecol. 8 (10), 1766-1768 (1999)	Tursiops truncatus	Delphinidae	NA	NA	NA	NA	missing
AF155161	FALSE	FALSE	FALSE	FALSE	TRUE	Mol. Ecol. 8 (10), 1766-1768 (1999)	Tursiops truncatus	Delphinidae	NA	NA	NA	NA	missing
AF155162	FALSE	FALSE	FALSE	FALSE	TRUE	Mol. Ecol. 8 (10), 1766-1768 (1999)	Tursiops truncatus	Delphinidae	NA	NA	NA	NA	missing
AF193543	FALSE	FALSE	FALSE	FALSE	TRUE	J. Mammal. 82 (1), 123-130 (2001)	Neophocaena phocaenoides	Phocoenidae	NA	NA	NA	NA	missing
AF193544	FALSE	FALSE	FALSE	FALSE	TRUE	J. Mammal. 82 (1), 123-130 (2001)	Neophocaena phocaenoides	Phocoenidae	NA	NA	NA	NA	missing
AF193545	FALSE	FALSE	FALSE	FALSE	TRUE	J. Mammal. 82 (1), 123-130 (2001)	Neophocaena phocaenoides	Phocoenidae	NA	NA	NA	NA	missing
AF193546	FALSE	FALSE	FALSE	FALSE	TRUE	J. Mammal. 82 (1), 123-130 (2001)	Neophocaena phocaenoides	Phocoenidae	NA	NA	NA	NA	missing
AF193547	FALSE	FALSE	FALSE	FALSE	TRUE	J. Mammal. 82 (1), 123-130 (2001)	Neophocaena phocaenoides	Phocoenidae	NA	NA	NA	NA	missing
AF193548	FALSE	FALSE	FALSE	FALSE	TRUE	J. Mammal. 82 (1), 123-130 (2001)	Neophocaena phocaenoides	Phocoenidae	NA	NA	NA	NA	missing
AF193549	FALSE	FALSE	FALSE	FALSE	TRUE	J. Mammal. 82 (1), 123-130 (2001)	Neophocaena phocaenoides	Phocoenidae	NA	NA	NA	NA	missing
AF193550	FALSE	FALSE	FALSE	FALSE	TRUE	J. Mammal. 82 (1), 123-130 (2001)	Neophocaena phocaenoides	Phocoenidae	NA	NA	NA	NA	missing
AF193551	FALSE	FALSE	FALSE	FALSE	TRUE	J. Mammal. 82 (1), 123-130 (2001)	Neophocaena phocaenoides	Phocoenidae	NA	NA	NA	NA	missing
AF193552	FALSE	FALSE	FALSE	FALSE	TRUE	J. Mammal. 82 (1), 123-130 (2001)	Neophocaena phocaenoides	Phocoenidae	NA	NA	NA	NA	missing
AF242199	FALSE	FALSE	FALSE	FALSE	TRUE	Unpublished	Delphinus delphis	Delphinidae	NA	NA	NA	NA	missing
AF248731	FALSE	TRUE	FALSE	FALSE	FALSE	Unpublished	Lipotes vexillifer	Lipotidae	NA	NA	NA	NA	missing
AF248732	FALSE	TRUE	FALSE	FALSE	FALSE	Unpublished	Platanista gangetica	Platanistidae	NA	NA	NA	NA	missing
AF248733	FALSE	TRUE	FALSE	FALSE	FALSE	Unpublished	Pontoporia blainvillei	Pontoporiidae	NA	NA	NA	NA	missing
AF268357	FALSE	FALSE	FALSE	FALSE	TRUE	Biol. Conserv. 108 (2), 175-182 (2002)	Tursiops truncatus	Delphinidae	NA	NA	NA	NA	missing
AF275349	FALSE	FALSE	FALSE	FALSE	TRUE	Unpublished	Eubalaena glacialis	Balaenidae	NA	NA	NA	NA	missing
AF275350	FALSE	FALSE	FALSE	FALSE	TRUE	Unpublished	Eubalaena glacialis	Balaenidae	NA	NA	NA	NA	missing
AF275351	FALSE	FALSE	FALSE	FALSE	TRUE	Unpublished	Eubalaena glacialis	Balaenidae	NA	NA	NA	NA	missing
AF275352	FALSE	FALSE	FALSE	FALSE	TRUE	Unpublished	Eubalaena glacialis	Balaenidae	NA	NA	NA	NA	missing
AF275353	FALSE	FALSE	FALSE	FALSE	TRUE	Unpublished	Eubalaena glacialis	Balaenidae	NA	NA	NA	NA	missing
AF275354	FALSE	FALSE	FALSE	FALSE	TRUE	Unpublished	Eubalaena glacialis	Balaenidae	NA	NA	NA	NA	missing
AF275355	FALSE	FALSE	FALSE	FALSE	TRUE	Unpublished	Eubalaena glacialis	Balaenidae	NA	NA	NA	NA	missing
AF275356	FALSE	FALSE	FALSE	FALSE	TRUE	Unpublished	Eubalaena glacialis	Balaenidae	NA	NA	NA	NA	missing
AF275357	FALSE	FALSE	FALSE	FALSE	TRUE	Unpublished	Eubalaena glacialis	Balaenidae	NA	NA	NA	NA	missing
AF275358	FALSE	FALSE	FALSE	FALSE	TRUE	Unpublished	Eubalaena australis	Balaenidae	NA	NA	NA	NA	missing
AF275359	FALSE	FALSE	FALSE	FALSE	TRUE	Unpublished	Eubalaena australis	Balaenidae	NA	NA	NA	NA	missing
AF275360	FALSE	FALSE	FALSE	FALSE	TRUE	Unpublished	Eubalaena australis	Balaenidae	NA	NA	NA	NA	missing
AF275361	FALSE	FALSE	FALSE	FALSE	TRUE	Unpublished	Eubalaena australis	Balaenidae	NA	NA	NA	NA	missing
AF275362	FALSE	FALSE	FALSE	FALSE	TRUE	Unpublished	Eubalaena australis	Balaenidae	NA	NA	NA	NA	missing
AF275363	FALSE	FALSE	FALSE	FALSE	TRUE	Unpublished	Eubalaena australis	Balaenidae	NA	NA	NA	NA	missing
AF287951	FALSE	FALSE	FALSE	FALSE	TRUE	Mar. Mamm. Sci. 17 (2), 249-263 (2001)	Tursiops aduncus	Delphinidae	Australia: Jervis Bay and Port Stephens, NSW	NA	Southwest Pacific Ocean	38.905 S 157.84 E	original
AF287952	FALSE	FALSE	FALSE	FALSE	TRUE	Mar. Mamm. Sci. 17 (2), 249-263 (2001)	Tursiops aduncus	Delphinidae	Australia: Jervis Bay and Port Stephens, NSW	NA	Southwest Pacific Ocean	38.905 S 157.84 E	original
AF287953	FALSE	FALSE	FALSE	FALSE	TRUE	Mar. Mamm. Sci. 17 (2), 249-263 (2001)	Tursiops aduncus	Delphinidae	Australia: Jervis Bay and Port Stephens, NSW	NA	Southwest Pacific Ocean	38.905 S 157.84 E	original
AF287954	FALSE	FALSE	FALSE	FALSE	TRUE	Mar. Mamm. Sci. 17 (2), 249-263 (2001)	Tursiops aduncus	Delphinidae	Australia: Jervis Bay, NSW	NA	Southwest Pacific Ocean	38.905 S 157.84 E	original
AF287955	FALSE	FALSE	FALSE	FALSE	TRUE	Mar. Mamm. Sci. 17 (2), 249-263 (2001)	Tursiops aduncus	Delphinidae	Australia: Port Stephens, NSW	NA	Southwest Pacific Ocean	38.905 S 157.84 E	original
AF289280	FALSE	FALSE	FALSE	FALSE	TRUE	Unpublished	Neophocaena phocaenoides	Phocoenidae	NA	NA	NA	NA	missing
AF289281	FALSE	FALSE	FALSE	FALSE	TRUE	Unpublished	Neophocaena phocaenoides	Phocoenidae	NA	NA	NA	NA	missing
AF289282	FALSE	FALSE	FALSE	FALSE	TRUE	Unpublished	Neophocaena phocaenoides	Phocoenidae	NA	NA	NA	NA	missing
AF289283	FALSE	FALSE	FALSE	FALSE	TRUE	Unpublished	Neophocaena phocaenoides	Phocoenidae	NA	NA	NA	NA	missing
AF289284	FALSE	FALSE	FALSE	FALSE	TRUE	Unpublished	Neophocaena phocaenoides	Phocoenidae	NA	NA	NA	NA	missing
AF289285	FALSE	FALSE	FALSE	FALSE	TRUE	Unpublished	Neophocaena phocaenoides	Phocoenidae	NA	NA	NA	NA	missing
AF289286	FALSE	FALSE	FALSE	FALSE	TRUE	Unpublished	Neophocaena phocaenoides	Phocoenidae	NA	NA	NA	NA	missing
AF289287	FALSE	FALSE	FALSE	FALSE	TRUE	Unpublished	Neophocaena phocaenoides	Phocoenidae	NA	NA	NA	NA	missing
AF289288	FALSE	FALSE	FALSE	FALSE	TRUE	Unpublished	Neophocaena phocaenoides	Phocoenidae	NA	NA	NA	NA	missing
AF289289	FALSE	FALSE	FALSE	FALSE	TRUE	Unpublished	Neophocaena phocaenoides	Phocoenidae	NA	NA	NA	NA	missing
AF289290	FALSE	FALSE	FALSE	FALSE	TRUE	Unpublished	Neophocaena phocaenoides	Phocoenidae	NA	NA	NA	NA	missing
AF289291	FALSE	FALSE	FALSE	FALSE	TRUE	Unpublished	Neophocaena phocaenoides	Phocoenidae	NA	NA	NA	NA	missing
AF289292	FALSE	FALSE	FALSE	FALSE	TRUE	Unpublished	Neophocaena phocaenoides	Phocoenidae	NA	NA	NA	NA	missing
AF289293	FALSE	FALSE	FALSE	FALSE	TRUE	Unpublished	Neophocaena phocaenoides	Phocoenidae	NA	NA	NA	NA	missing
AF289294	FALSE	FALSE	FALSE	FALSE	TRUE	Unpublished	Neophocaena phocaenoides	Phocoenidae	NA	NA	NA	NA	missing
AF289295	FALSE	FALSE	FALSE	FALSE	TRUE	Unpublished	Neophocaena phocaenoides	Phocoenidae	NA	NA	NA	NA	missing
AF289296	FALSE	FALSE	FALSE	FALSE	TRUE	Unpublished	Neophocaena phocaenoides	Phocoenidae	NA	NA	NA	NA	missing
AF289297	FALSE	FALSE	FALSE	FALSE	TRUE	Unpublished	Neophocaena phocaenoides	Phocoenidae	NA	NA	NA	NA	missing
AF289298	FALSE	FALSE	FALSE	FALSE	TRUE	Unpublished	Neophocaena phocaenoides	Phocoenidae	NA	NA	NA	NA	missing
AF289299	FALSE	FALSE	FALSE	FALSE	TRUE	Unpublished	Neophocaena phocaenoides	Phocoenidae	NA	NA	NA	NA	missing
AF289300	FALSE	FALSE	FALSE	FALSE	TRUE	Unpublished	Neophocaena phocaenoides	Phocoenidae	NA	NA	NA	NA	missing
AF289301	FALSE	FALSE	FALSE	FALSE	TRUE	Unpublished	Neophocaena phocaenoides	Phocoenidae	NA	NA	NA	NA	missing
AF289302	FALSE	FALSE	FALSE	FALSE	TRUE	Unpublished	Neophocaena phocaenoides	Phocoenidae	NA	NA	NA	NA	missing
AF289303	FALSE	FALSE	FALSE	FALSE	TRUE	Unpublished	Neophocaena phocaenoides	Phocoenidae	NA	NA	NA	NA	missing
AF289304	FALSE	FALSE	FALSE	FALSE	TRUE	Unpublished	Neophocaena phocaenoides	Phocoenidae	NA	NA	NA	NA	missing
AF289305	FALSE	FALSE	FALSE	FALSE	TRUE	Unpublished	Neophocaena phocaenoides	Phocoenidae	NA	NA	NA	NA	missing
AF289306	FALSE	FALSE	FALSE	FALSE	TRUE	Unpublished	Neophocaena phocaenoides	Phocoenidae	NA	NA	NA	NA	missing
AF289307	FALSE	FALSE	FALSE	FALSE	TRUE	Unpublished	Neophocaena phocaenoides	Phocoenidae	NA	NA	NA	NA	missing
AF289308	FALSE	FALSE	FALSE	FALSE	TRUE	Unpublished	Neophocaena phocaenoides	Phocoenidae	NA	NA	NA	NA	missing
AF289309	FALSE	FALSE	FALSE	FALSE	TRUE	Unpublished	Neophocaena phocaenoides	Phocoenidae	NA	NA	NA	NA	missing
AF289310	FALSE	FALSE	FALSE	FALSE	TRUE	Unpublished	Neophocaena phocaenoides	Phocoenidae	NA	NA	NA	NA	missing
AF289311	FALSE	FALSE	FALSE	FALSE	TRUE	Unpublished	Neophocaena phocaenoides	Phocoenidae	NA	NA	NA	NA	missing
AF289312	FALSE	FALSE	FALSE	FALSE	TRUE	Unpublished	Neophocaena phocaenoides	Phocoenidae	NA	NA	NA	NA	missing
AF289313	FALSE	FALSE	FALSE	FALSE	TRUE	Unpublished	Neophocaena phocaenoides	Phocoenidae	NA	NA	NA	NA	missing
AF289314	FALSE	FALSE	FALSE	FALSE	TRUE	Unpublished	Neophocaena phocaenoides	Phocoenidae	NA	NA	NA	NA	missing
AF289315	FALSE	FALSE	FALSE	FALSE	TRUE	Unpublished	Neophocaena phocaenoides	Phocoenidae	NA	NA	NA	NA	missing
AF289316	FALSE	FALSE	FALSE	FALSE	TRUE	Unpublished	Neophocaena phocaenoides	Phocoenidae	NA	NA	NA	NA	missing
AF289317	FALSE	FALSE	FALSE	FALSE	TRUE	Unpublished	Neophocaena phocaenoides	Phocoenidae	NA	NA	NA	NA	missing
AF289318	FALSE	FALSE	FALSE	FALSE	TRUE	Unpublished	Neophocaena phocaenoides	Phocoenidae	NA	NA	NA	NA	missing
AF289319	FALSE	FALSE	FALSE	FALSE	TRUE	Unpublished	Neophocaena phocaenoides	Phocoenidae	NA	NA	NA	NA	missing
AF289320	FALSE	FALSE	FALSE	FALSE	TRUE	Unpublished	Neophocaena phocaenoides	Phocoenidae	NA	NA	NA	NA	missing
AF289321	FALSE	FALSE	FALSE	FALSE	TRUE	Unpublished	Neophocaena phocaenoides	Phocoenidae	NA	NA	NA	NA	missing
AF289322	FALSE	FALSE	FALSE	FALSE	TRUE	Unpublished	Neophocaena phocaenoides	Phocoenidae	NA	NA	NA	NA	missing
AF289323	FALSE	FALSE	FALSE	FALSE	TRUE	Unpublished	Neophocaena phocaenoides	Phocoenidae	NA	NA	NA	NA	missing
AF289324	FALSE	FALSE	FALSE	FALSE	TRUE	Unpublished	Neophocaena phocaenoides	Phocoenidae	NA	NA	NA	NA	missing
AF289325	FALSE	FALSE	FALSE	FALSE	TRUE	Unpublished	Neophocaena phocaenoides	Phocoenidae	NA	NA	NA	NA	missing
AF289326	FALSE	FALSE	FALSE	FALSE	TRUE	Unpublished	Neophocaena phocaenoides	Phocoenidae	NA	NA	NA	NA	missing
AF289327	FALSE	FALSE	FALSE	FALSE	TRUE	Unpublished	Neophocaena phocaenoides	Phocoenidae	NA	NA	NA	NA	missing
AF289328	FALSE	FALSE	FALSE	FALSE	TRUE	Unpublished	Neophocaena phocaenoides	Phocoenidae	NA	NA	NA	NA	missing
AF289329	FALSE	FALSE	FALSE	FALSE	TRUE	Unpublished	Neophocaena phocaenoides	Phocoenidae	NA	NA	NA	NA	missing
AF289330	FALSE	FALSE	FALSE	FALSE	TRUE	Unpublished	Neophocaena phocaenoides	Phocoenidae	NA	NA	NA	NA	missing
AF289331	FALSE	FALSE	FALSE	FALSE	TRUE	Unpublished	Neophocaena phocaenoides	Phocoenidae	NA	NA	NA	NA	missing
AF289332	FALSE	FALSE	FALSE	FALSE	TRUE	Unpublished	Neophocaena phocaenoides	Phocoenidae	NA	NA	NA	NA	missing
AF289333	FALSE	FALSE	FALSE	FALSE	TRUE	Unpublished	Neophocaena phocaenoides	Phocoenidae	NA	NA	NA	NA	missing
AF289334	FALSE	FALSE	FALSE	FALSE	TRUE	Unpublished	Neophocaena phocaenoides	Phocoenidae	NA	NA	NA	NA	missing
AF289335	FALSE	FALSE	FALSE	FALSE	TRUE	Unpublished	Neophocaena phocaenoides	Phocoenidae	NA	NA	NA	NA	missing
AF289336	FALSE	FALSE	FALSE	FALSE	TRUE	Unpublished	Neophocaena phocaenoides	Phocoenidae	NA	NA	NA	NA	missing
AF289337	FALSE	FALSE	FALSE	FALSE	TRUE	Unpublished	Neophocaena phocaenoides	Phocoenidae	NA	NA	NA	NA	missing
AF289338	FALSE	FALSE	FALSE	FALSE	TRUE	Unpublished	Neophocaena phocaenoides	Phocoenidae	NA	NA	NA	NA	missing
AF289339	FALSE	FALSE	FALSE	FALSE	TRUE	Unpublished	Neophocaena phocaenoides	Phocoenidae	NA	NA	NA	NA	missing
AF289340	FALSE	FALSE	FALSE	FALSE	TRUE	Unpublished	Neophocaena phocaenoides	Phocoenidae	NA	NA	NA	NA	missing
AF289341	FALSE	FALSE	FALSE	FALSE	TRUE	Unpublished	Neophocaena phocaenoides	Phocoenidae	NA	NA	NA	NA	missing
AF289342	FALSE	FALSE	FALSE	FALSE	TRUE	Unpublished	Neophocaena phocaenoides	Phocoenidae	NA	NA	NA	NA	missing
AF289343	FALSE	FALSE	FALSE	FALSE	TRUE	Unpublished	Neophocaena phocaenoides	Phocoenidae	NA	NA	NA	NA	missing
AF289344	FALSE	FALSE	FALSE	FALSE	TRUE	Unpublished	Neophocaena phocaenoides	Phocoenidae	NA	NA	NA	NA	missing
AF289345	FALSE	FALSE	FALSE	FALSE	TRUE	Unpublished	Neophocaena phocaenoides	Phocoenidae	NA	NA	NA	NA	missing
AF289346	FALSE	FALSE	FALSE	FALSE	TRUE	Unpublished	Neophocaena phocaenoides	Phocoenidae	NA	NA	NA	NA	missing
AF289347	FALSE	FALSE	FALSE	FALSE	TRUE	Unpublished	Neophocaena phocaenoides	Phocoenidae	NA	NA	NA	NA	missing
AF289348	FALSE	FALSE	FALSE	FALSE	TRUE	Unpublished	Neophocaena phocaenoides	Phocoenidae	NA	NA	NA	NA	missing
AF289349	FALSE	FALSE	FALSE	FALSE	TRUE	Unpublished	Neophocaena phocaenoides	Phocoenidae	NA	NA	NA	NA	missing
AF289350	FALSE	FALSE	FALSE	FALSE	TRUE	Unpublished	Neophocaena phocaenoides	Phocoenidae	NA	NA	NA	NA	missing
AF289351	FALSE	FALSE	FALSE	FALSE	TRUE	Unpublished	Neophocaena phocaenoides	Phocoenidae	NA	NA	NA	NA	missing
AF289352	FALSE	FALSE	FALSE	FALSE	TRUE	Unpublished	Neophocaena phocaenoides	Phocoenidae	NA	NA	NA	NA	missing
AF304055	TRUE	FALSE	FALSE	FALSE	FALSE	Proc. Natl. Acad. Sci. U.S.A. 97 (21), 11343-11347 (2000)	Sotalia fluviatilis	Delphinidae	NA	NA	NA	NA	missing
AF304056	TRUE	FALSE	FALSE	FALSE	FALSE	Proc. Natl. Acad. Sci. U.S.A. 97 (21), 11343-11347 (2000)	Inia geoffrensis	Iniidae	NA	NA	NA	NA	missing
AF304057	TRUE	FALSE	FALSE	FALSE	FALSE	Proc. Natl. Acad. Sci. U.S.A. 97 (21), 11343-11347 (2000)	Pontoporia blainvillei	Pontoporiidae	NA	NA	NA	NA	missing
AF304058	TRUE	FALSE	FALSE	FALSE	FALSE	Proc. Natl. Acad. Sci. U.S.A. 97 (21), 11343-11347 (2000)	Platanista gangetica	Platanistidae	NA	NA	NA	NA	missing
AF304059	TRUE	FALSE	FALSE	FALSE	FALSE	Proc. Natl. Acad. Sci. U.S.A. 97 (21), 11343-11347 (2000)	Lipotes vexillifer	Lipotidae	NA	NA	NA	NA	missing
AF304060	TRUE	FALSE	FALSE	FALSE	FALSE	Mol. Biol. Evol. 11 (6), 939-948 (1994)	Kogia sima	Physeteridae	NA	NA	NA	NA	missing
AF304061	FALSE	TRUE	FALSE	FALSE	FALSE	Proc. Natl. Acad. Sci. U.S.A. 97 (21), 11343-11347 (2000)	Sotalia fluviatilis	Delphinidae	NA	NA	NA	NA	missing
AF304062	FALSE	TRUE	FALSE	FALSE	FALSE	Proc. Natl. Acad. Sci. U.S.A. 97 (21), 11343-11347 (2000)	Inia geoffrensis	Iniidae	NA	NA	NA	NA	missing
AF304063	FALSE	TRUE	FALSE	FALSE	FALSE	Proc. Natl. Acad. Sci. U.S.A. 97 (21), 11343-11347 (2000)	Pontoporia blainvillei	Pontoporiidae	NA	NA	NA	NA	missing
AF304064	FALSE	TRUE	FALSE	FALSE	FALSE	Proc. Natl. Acad. Sci. U.S.A. 97 (21), 11343-11347 (2000)	Platanista gangetica	Platanistidae	NA	NA	NA	NA	missing
AF304065	FALSE	TRUE	FALSE	FALSE	FALSE	Proc. Natl. Acad. Sci. U.S.A. 97 (21), 11343-11347 (2000)	Lipotes vexillifer	Lipotidae	NA	NA	NA	NA	missing
AF304066	FALSE	TRUE	FALSE	FALSE	FALSE	Mol. Biol. Evol. 11 (6), 939-948 (1994)	Kogia sima	Physeteridae	NA	NA	NA	NA	missing
AF320512	TRUE	FALSE	FALSE	FALSE	FALSE	J. R. Soc. N. Z. 30 (4), 365-371 (2000)	Physeter macrocephalus	Physeteridae	NA	NA	NA	NA	missing
AF320513	TRUE	FALSE	FALSE	FALSE	FALSE	J. R. Soc. N. Z. 30 (4), 365-371 (2000)	Balaenoptera musculus	Balaenopteridae	NA	NA	NA	NA	missing
AF323875	FALSE	FALSE	FALSE	FALSE	TRUE	Unpublished	Tursiops truncatus	Delphinidae	Brazil	NA	West Central Atlantic Ocean	11.89 S 32.14 W	original
AF323876	FALSE	FALSE	FALSE	FALSE	TRUE	Unpublished	Tursiops truncatus gephyreus	Delphinidae	Brazil: Rio Grande do Sul	NA	West Central Atlantic Ocean	11.89 S 32.14 W	original
AF323877	FALSE	FALSE	FALSE	FALSE	TRUE	Unpublished	Tursiops truncatus	Delphinidae	Brazil: Rio Grande do Sul	NA	West Central Atlantic Ocean	11.89 S 32.14 W	original
AF323878	FALSE	FALSE	FALSE	FALSE	TRUE	Unpublished	Tursiops truncatus	Delphinidae	Brazil: Rio Grande do Sul	NA	West Central Atlantic Ocean	11.89 S 32.14 W	original
AF323879	FALSE	FALSE	FALSE	FALSE	TRUE	Unpublished	Tursiops truncatus	Delphinidae	Brazil: Rio Grande do Sul	NA	West Central Atlantic Ocean	11.89 S 32.14 W	original
AF323880	FALSE	FALSE	FALSE	FALSE	TRUE	Unpublished	Tursiops truncatus	Delphinidae	Brazil: Rio Grande do Sul	NA	West Central Atlantic Ocean	11.89 S 32.14 W	original
AF323881	FALSE	FALSE	FALSE	FALSE	TRUE	Unpublished	Tursiops truncatus gephyreus	Delphinidae	Brazil: Rio Grande do Sul	NA	West Central Atlantic Ocean	11.89 S 32.14 W	original
AF323882	FALSE	FALSE	FALSE	FALSE	TRUE	Unpublished	Tursiops truncatus gephyreus	Delphinidae	Brazil: Rio Grande do Sul	NA	West Central Atlantic Ocean	11.89 S 32.14 W	original
AF323895	FALSE	FALSE	FALSE	FALSE	TRUE	Unpublished	Tursiops truncatus	Delphinidae	Peru	NA	East Central Pacific Ocean	12.74 N 113.66 W	original
AF323896	FALSE	FALSE	FALSE	FALSE	TRUE	Unpublished	Tursiops truncatus	Delphinidae	Peru	NA	East Central Pacific Ocean	12.74 N 113.66 W	original
AF323897	FALSE	FALSE	FALSE	FALSE	TRUE	Unpublished	Tursiops truncatus	Delphinidae	Peru	NA	East Central Pacific Ocean	12.74 N 113.66 W	original
AF323898	FALSE	FALSE	FALSE	FALSE	TRUE	Unpublished	Tursiops truncatus	Delphinidae	Peru	NA	East Central Pacific Ocean	12.74 N 113.66 W	original
AF323899	FALSE	FALSE	FALSE	FALSE	TRUE	Unpublished	Tursiops truncatus	Delphinidae	Peru	NA	East Central Pacific Ocean	12.74 N 113.66 W	original
AF323900	FALSE	FALSE	FALSE	FALSE	TRUE	Unpublished	Tursiops truncatus	Delphinidae	Peru	NA	East Central Pacific Ocean	12.74 N 113.66 W	original
AF323901	FALSE	FALSE	FALSE	FALSE	TRUE	Unpublished	Tursiops truncatus	Delphinidae	Peru	NA	East Central Pacific Ocean	12.74 N 113.66 W	original
AF323902	FALSE	FALSE	FALSE	FALSE	TRUE	Unpublished	Tursiops truncatus	Delphinidae	Peru	NA	East Central Pacific Ocean	12.74 N 113.66 W	original
AF323903	FALSE	FALSE	FALSE	FALSE	TRUE	Unpublished	Tursiops truncatus	Delphinidae	Peru	NA	East Central Pacific Ocean	12.74 N 113.66 W	original
AF324730	FALSE	FALSE	FALSE	FALSE	TRUE	Unpublished	Lipotes vexillifer	Lipotidae	NA	NA	NA	NA	missing
AF324731	FALSE	FALSE	FALSE	FALSE	TRUE	Unpublished	Lipotes vexillifer	Lipotidae	NA	NA	NA	NA	missing
AF324732	FALSE	FALSE	FALSE	FALSE	TRUE	Unpublished	Lipotes vexillifer	Lipotidae	NA	NA	NA	NA	missing
AF324733	FALSE	FALSE	FALSE	FALSE	TRUE	Unpublished	Lipotes vexillifer	Lipotidae	NA	NA	NA	NA	missing
AF324734	FALSE	FALSE	FALSE	FALSE	TRUE	Unpublished	Lipotes vexillifer	Lipotidae	NA	NA	NA	NA	missing
AF324735	FALSE	FALSE	FALSE	FALSE	TRUE	Unpublished	Lipotes vexillifer	Lipotidae	NA	NA	NA	NA	missing
AF324736	FALSE	FALSE	FALSE	FALSE	TRUE	Unpublished	Lipotes vexillifer	Lipotidae	NA	NA	NA	NA	missing
AF324737	FALSE	FALSE	FALSE	FALSE	TRUE	Unpublished	Lipotes vexillifer	Lipotidae	NA	NA	NA	NA	missing
AF324738	FALSE	FALSE	FALSE	FALSE	TRUE	Unpublished	Lipotes vexillifer	Lipotidae	NA	NA	NA	NA	missing
AF324739	FALSE	FALSE	FALSE	FALSE	TRUE	Unpublished	Lipotes vexillifer	Lipotidae	NA	NA	NA	NA	missing
AF324740	FALSE	FALSE	FALSE	FALSE	TRUE	Unpublished	Lipotes vexillifer	Lipotidae	NA	NA	NA	NA	missing
AF324741	FALSE	FALSE	FALSE	FALSE	TRUE	Unpublished	Lipotes vexillifer	Lipotidae	NA	NA	NA	NA	missing
AF324742	FALSE	FALSE	FALSE	FALSE	TRUE	Unpublished	Lipotes vexillifer	Lipotidae	NA	NA	NA	NA	missing
AF324743	FALSE	FALSE	FALSE	FALSE	TRUE	Unpublished	Lipotes vexillifer	Lipotidae	NA	NA	NA	NA	missing
AF324744	FALSE	FALSE	FALSE	FALSE	TRUE	Unpublished	Lipotes vexillifer	Lipotidae	NA	NA	NA	NA	missing
AF324745	FALSE	FALSE	FALSE	FALSE	TRUE	Unpublished	Lipotes vexillifer	Lipotidae	NA	NA	NA	NA	missing
AF324746	FALSE	FALSE	FALSE	FALSE	TRUE	Unpublished	Lipotes vexillifer	Lipotidae	NA	NA	NA	NA	missing
AF324747	FALSE	FALSE	FALSE	FALSE	TRUE	Unpublished	Lipotes vexillifer	Lipotidae	NA	NA	NA	NA	missing
AF324748	FALSE	FALSE	FALSE	FALSE	TRUE	Unpublished	Lipotes vexillifer	Lipotidae	NA	NA	NA	NA	missing
AF324749	FALSE	FALSE	FALSE	FALSE	TRUE	Unpublished	Lipotes vexillifer	Lipotidae	NA	NA	NA	NA	missing
AF326789	FALSE	FALSE	FALSE	FALSE	TRUE	Unpublished	Eschrichtius robustus	Eschrichtiidae	NA	NA	NA	NA	missing
AF326790	FALSE	FALSE	FALSE	FALSE	TRUE	Unpublished	Eschrichtius robustus	Eschrichtiidae	NA	NA	NA	NA	missing
AF326791	FALSE	FALSE	FALSE	FALSE	TRUE	Unpublished	Eschrichtius robustus	Eschrichtiidae	NA	NA	NA	NA	missing
AF326792	FALSE	FALSE	FALSE	FALSE	TRUE	Unpublished	Eschrichtius robustus	Eschrichtiidae	NA	NA	NA	NA	missing
AF326793	FALSE	FALSE	FALSE	FALSE	TRUE	Unpublished	Eschrichtius robustus	Eschrichtiidae	NA	NA	NA	NA	missing
AF326794	FALSE	FALSE	FALSE	FALSE	TRUE	Unpublished	Eschrichtius robustus	Eschrichtiidae	NA	NA	NA	NA	missing
AF326795	FALSE	FALSE	FALSE	FALSE	TRUE	Unpublished	Eschrichtius robustus	Eschrichtiidae	NA	NA	NA	NA	missing
AF326796	FALSE	FALSE	FALSE	FALSE	TRUE	Unpublished	Eschrichtius robustus	Eschrichtiidae	NA	NA	NA	NA	missing
AF326797	FALSE	FALSE	FALSE	FALSE	TRUE	Unpublished	Eschrichtius robustus	Eschrichtiidae	NA	NA	NA	NA	missing
AF326798	FALSE	FALSE	FALSE	FALSE	TRUE	Unpublished	Eschrichtius robustus	Eschrichtiidae	NA	NA	NA	NA	missing
AF326799	FALSE	FALSE	FALSE	FALSE	TRUE	Unpublished	Eschrichtius robustus	Eschrichtiidae	NA	NA	NA	NA	missing
AF326800	FALSE	FALSE	FALSE	FALSE	TRUE	Unpublished	Eschrichtius robustus	Eschrichtiidae	NA	NA	NA	NA	missing
AF326801	FALSE	FALSE	FALSE	FALSE	TRUE	Unpublished	Eschrichtius robustus	Eschrichtiidae	NA	NA	NA	NA	missing
AF326802	FALSE	FALSE	FALSE	FALSE	TRUE	Unpublished	Eschrichtius robustus	Eschrichtiidae	NA	NA	NA	NA	missing
AF326803	FALSE	FALSE	FALSE	FALSE	TRUE	Unpublished	Eschrichtius robustus	Eschrichtiidae	NA	NA	NA	NA	missing
AF326804	FALSE	FALSE	FALSE	FALSE	TRUE	Unpublished	Eschrichtius robustus	Eschrichtiidae	NA	NA	NA	NA	missing
AF326805	FALSE	FALSE	FALSE	FALSE	TRUE	Unpublished	Eschrichtius robustus	Eschrichtiidae	NA	NA	NA	NA	missing
AF326806	FALSE	FALSE	FALSE	FALSE	TRUE	Unpublished	Eschrichtius robustus	Eschrichtiidae	NA	NA	NA	NA	missing
AF326807	FALSE	FALSE	FALSE	FALSE	TRUE	Unpublished	Eschrichtius robustus	Eschrichtiidae	NA	NA	NA	NA	missing
AF326808	FALSE	FALSE	FALSE	FALSE	TRUE	Unpublished	Eschrichtius robustus	Eschrichtiidae	NA	NA	NA	NA	missing
AF326809	FALSE	FALSE	FALSE	FALSE	TRUE	Unpublished	Eschrichtius robustus	Eschrichtiidae	NA	NA	NA	NA	missing
AF326810	FALSE	FALSE	FALSE	FALSE	TRUE	Unpublished	Eschrichtius robustus	Eschrichtiidae	NA	NA	NA	NA	missing
AF326811	FALSE	FALSE	FALSE	FALSE	TRUE	Unpublished	Eschrichtius robustus	Eschrichtiidae	NA	NA	NA	NA	missing
AF326812	FALSE	FALSE	FALSE	FALSE	TRUE	Unpublished	Eschrichtius robustus	Eschrichtiidae	NA	NA	NA	NA	missing
AF326813	FALSE	FALSE	FALSE	FALSE	TRUE	Unpublished	Eschrichtius robustus	Eschrichtiidae	NA	NA	NA	NA	missing
AF326814	FALSE	FALSE	FALSE	FALSE	TRUE	Unpublished	Eschrichtius robustus	Eschrichtiidae	NA	NA	NA	NA	missing
AF326815	FALSE	FALSE	FALSE	FALSE	TRUE	Unpublished	Eschrichtius robustus	Eschrichtiidae	NA	NA	NA	NA	missing
AF326816	FALSE	FALSE	FALSE	FALSE	TRUE	Unpublished	Eschrichtius robustus	Eschrichtiidae	NA	NA	NA	NA	missing
AF326817	FALSE	FALSE	FALSE	FALSE	TRUE	Unpublished	Eschrichtius robustus	Eschrichtiidae	NA	NA	NA	NA	missing
AF326818	FALSE	FALSE	FALSE	FALSE	TRUE	Unpublished	Eschrichtius robustus	Eschrichtiidae	NA	NA	NA	NA	missing
AF326819	FALSE	FALSE	FALSE	FALSE	TRUE	Unpublished	Eschrichtius robustus	Eschrichtiidae	NA	NA	NA	NA	missing
AF326820	FALSE	FALSE	FALSE	FALSE	TRUE	Unpublished	Eschrichtius robustus	Eschrichtiidae	NA	NA	NA	NA	missing
AF326821	FALSE	FALSE	FALSE	FALSE	TRUE	Unpublished	Eschrichtius robustus	Eschrichtiidae	NA	NA	NA	NA	missing
AF326822	FALSE	FALSE	FALSE	FALSE	TRUE	Unpublished	Eschrichtius robustus	Eschrichtiidae	NA	NA	NA	NA	missing
AF326823	FALSE	FALSE	FALSE	FALSE	TRUE	Unpublished	Eschrichtius robustus	Eschrichtiidae	NA	NA	NA	NA	missing
AF326824	FALSE	FALSE	FALSE	FALSE	TRUE	Unpublished	Eschrichtius robustus	Eschrichtiidae	NA	NA	NA	NA	missing
AF327624	FALSE	FALSE	FALSE	FALSE	TRUE	Unpublished	Delphinapterus leucas	Monodontidae	NA	NA	NA	NA	missing
AF327625	FALSE	FALSE	FALSE	FALSE	TRUE	Unpublished	Delphinapterus leucas	Monodontidae	NA	NA	NA	NA	missing
AF327626	FALSE	FALSE	FALSE	FALSE	TRUE	Unpublished	Delphinapterus leucas	Monodontidae	NA	NA	NA	NA	missing
AF327627	FALSE	FALSE	FALSE	FALSE	TRUE	Unpublished	Delphinapterus leucas	Monodontidae	NA	NA	NA	NA	missing
AF327628	FALSE	FALSE	FALSE	FALSE	TRUE	Unpublished	Delphinapterus leucas	Monodontidae	NA	NA	NA	NA	missing
AF327629	FALSE	FALSE	FALSE	FALSE	TRUE	Unpublished	Delphinapterus leucas	Monodontidae	NA	NA	NA	NA	missing
AF327630	FALSE	FALSE	FALSE	FALSE	TRUE	Unpublished	Delphinapterus leucas	Monodontidae	NA	NA	NA	NA	missing
AF327631	FALSE	FALSE	FALSE	FALSE	TRUE	Unpublished	Delphinapterus leucas	Monodontidae	NA	NA	NA	NA	missing
AF327632	FALSE	FALSE	FALSE	FALSE	TRUE	Unpublished	Delphinapterus leucas	Monodontidae	NA	NA	NA	NA	missing
AF327633	FALSE	FALSE	FALSE	FALSE	TRUE	Unpublished	Delphinapterus leucas	Monodontidae	NA	NA	NA	NA	missing
AF327634	FALSE	FALSE	FALSE	FALSE	TRUE	Unpublished	Delphinapterus leucas	Monodontidae	NA	NA	NA	NA	missing
AF327635	FALSE	FALSE	FALSE	FALSE	TRUE	Unpublished	Delphinapterus leucas	Monodontidae	NA	NA	NA	NA	missing
AF327636	FALSE	FALSE	FALSE	FALSE	TRUE	Unpublished	Delphinapterus leucas	Monodontidae	NA	NA	NA	NA	missing
AF327637	FALSE	FALSE	FALSE	FALSE	TRUE	Unpublished	Delphinapterus leucas	Monodontidae	NA	NA	NA	NA	missing
AF327638	FALSE	FALSE	FALSE	FALSE	TRUE	Unpublished	Delphinapterus leucas	Monodontidae	NA	NA	NA	NA	missing
AF327639	FALSE	FALSE	FALSE	FALSE	TRUE	Unpublished	Delphinapterus leucas	Monodontidae	NA	NA	NA	NA	missing
AF327640	FALSE	FALSE	FALSE	FALSE	TRUE	Unpublished	Delphinapterus leucas	Monodontidae	NA	NA	NA	NA	missing
AF327641	FALSE	FALSE	FALSE	FALSE	TRUE	Unpublished	Delphinapterus leucas	Monodontidae	NA	NA	NA	NA	missing
AF327642	FALSE	FALSE	FALSE	FALSE	TRUE	Unpublished	Delphinapterus leucas	Monodontidae	NA	NA	NA	NA	missing
AF334490	FALSE	TRUE	FALSE	FALSE	FALSE	Proc. R. Soc. Lond., B, Biol. Sci. 268 (1466), 549-556 (2001)	Kogia sima	Physeteridae	NA	NA	NA	NA	missing
AF334491	FALSE	TRUE	FALSE	FALSE	FALSE	Proc. R. Soc. Lond., B, Biol. Sci. 268 (1466), 549-556 (2001)	Platanista gangetica	Platanistidae	NA	NA	NA	NA	missing
AF334492	FALSE	TRUE	FALSE	FALSE	FALSE	Proc. R. Soc. Lond., B, Biol. Sci. 268 (1466), 549-556 (2001)	Platanista minor	Platanistidae	NA	NA	NA	NA	missing
AF334493	FALSE	TRUE	FALSE	FALSE	FALSE	Proc. R. Soc. Lond., B, Biol. Sci. 268 (1466), 549-556 (2001)	Berardius bairdii	Ziphiidae	NA	NA	NA	NA	missing
AF334494	FALSE	TRUE	FALSE	FALSE	FALSE	Proc. R. Soc. Lond., B, Biol. Sci. 268 (1466), 549-556 (2001)	Mesoplodon bidens	Ziphiidae	NA	NA	NA	NA	missing
AF334495	FALSE	TRUE	FALSE	FALSE	FALSE	Proc. R. Soc. Lond., B, Biol. Sci. 268 (1466), 549-556 (2001)	Tasmacetus shepherdi	Ziphiidae	NA	NA	NA	NA	missing
AF334496	FALSE	TRUE	FALSE	FALSE	FALSE	Proc. R. Soc. Lond., B, Biol. Sci. 268 (1466), 549-556 (2001)	Ziphius cavirostris	Ziphiidae	NA	NA	NA	NA	missing
AF334497	FALSE	TRUE	FALSE	FALSE	FALSE	Proc. R. Soc. Lond., B, Biol. Sci. 268 (1466), 549-556 (2001)	Inia geoffrensis geoffrensis	Iniidae	Brazil	NA	West Central Atlantic Ocean	11.89 S 32.14 W	original
AF334498	FALSE	TRUE	FALSE	FALSE	FALSE	Proc. R. Soc. Lond., B, Biol. Sci. 268 (1466), 549-556 (2001)	Inia geoffrensis geoffrensis	Iniidae	Peru	NA	East Central Pacific Ocean	12.74 N 113.66 W	original
AF334499	FALSE	TRUE	FALSE	FALSE	FALSE	Proc. R. Soc. Lond., B, Biol. Sci. 268 (1466), 549-556 (2001)	Inia boliviensis	Iniidae	Bolivia	NA	East Central Pacific Ocean	12.74 N 113.66 W	original
AF334500	FALSE	TRUE	FALSE	FALSE	FALSE	Proc. R. Soc. Lond., B, Biol. Sci. 268 (1466), 549-556 (2001)	Pontoporia blainvillei	Pontoporiidae	NA	NA	NA	NA	missing
AF334501	FALSE	TRUE	FALSE	FALSE	FALSE	Proc. R. Soc. Lond., B, Biol. Sci. 268 (1466), 549-556 (2001)	Delphinapterus leucas	Monodontidae	NA	NA	NA	NA	missing
AF334502	FALSE	TRUE	FALSE	FALSE	FALSE	Proc. R. Soc. Lond., B, Biol. Sci. 268 (1466), 549-556 (2001)	Monodon monoceros	Monodontidae	NA	NA	NA	NA	missing
AF334503	FALSE	TRUE	FALSE	FALSE	FALSE	Proc. R. Soc. Lond., B, Biol. Sci. 268 (1466), 549-556 (2001)	Neophocaena phocaenoides	Phocoenidae	NA	NA	NA	NA	missing
AF334504	FALSE	TRUE	FALSE	FALSE	FALSE	Proc. R. Soc. Lond., B, Biol. Sci. 268 (1466), 549-556 (2001)	Lissodelphis borealis	Delphinidae	NA	NA	NA	NA	missing
AF334505	FALSE	TRUE	FALSE	FALSE	FALSE	Proc. R. Soc. Lond., B, Biol. Sci. 268 (1466), 549-556 (2001)	Orcinus orca	Delphinidae	NA	NA	NA	NA	missing
AF334506	FALSE	TRUE	FALSE	FALSE	FALSE	Proc. R. Soc. Lond., B, Biol. Sci. 268 (1466), 549-556 (2001)	Pseudorca crassidens	Delphinidae	NA	NA	NA	NA	missing
AF334507	FALSE	TRUE	FALSE	FALSE	FALSE	Proc. R. Soc. Lond., B, Biol. Sci. 268 (1466), 549-556 (2001)	Sousa chinensis	Delphinidae	NA	NA	NA	NA	missing
AF334508	FALSE	TRUE	FALSE	FALSE	FALSE	Proc. R. Soc. Lond., B, Biol. Sci. 268 (1466), 549-556 (2001)	Steno bredanensis	Delphinidae	NA	NA	NA	NA	missing
AF334509	TRUE	FALSE	FALSE	FALSE	FALSE	Proc. R. Soc. Lond., B, Biol. Sci. 268 (1466), 549-556 (2001)	Megaptera novaeangliae	Balaenopteridae	NA	NA	NA	NA	missing
AF334510	TRUE	FALSE	FALSE	FALSE	FALSE	Proc. R. Soc. Lond., B, Biol. Sci. 268 (1466), 549-556 (2001)	Platanista gangetica	Platanistidae	NA	NA	NA	NA	missing
AF334511	TRUE	FALSE	FALSE	FALSE	FALSE	Proc. R. Soc. Lond., B, Biol. Sci. 268 (1466), 549-556 (2001)	Platanista minor	Platanistidae	NA	NA	NA	NA	missing
AF334512	TRUE	FALSE	FALSE	FALSE	FALSE	Proc. R. Soc. Lond., B, Biol. Sci. 268 (1466), 549-556 (2001)	Berardius bairdii	Ziphiidae	NA	NA	NA	NA	missing
AF334513	TRUE	FALSE	FALSE	FALSE	FALSE	Proc. R. Soc. Lond., B, Biol. Sci. 268 (1466), 549-556 (2001)	Mesoplodon bidens	Ziphiidae	NA	NA	NA	NA	missing
AF334514	TRUE	FALSE	FALSE	FALSE	FALSE	Proc. R. Soc. Lond., B, Biol. Sci. 268 (1466), 549-556 (2001)	Tasmacetus shepherdi	Ziphiidae	NA	NA	NA	NA	missing
AF334515	TRUE	FALSE	FALSE	FALSE	FALSE	Proc. R. Soc. Lond., B, Biol. Sci. 268 (1466), 549-556 (2001)	Inia geoffrensis geoffrensis	Iniidae	Brazil	NA	West Central Atlantic Ocean	11.89 S 32.14 W	original
AF334516	TRUE	FALSE	FALSE	FALSE	FALSE	Proc. R. Soc. Lond., B, Biol. Sci. 268 (1466), 549-556 (2001)	Inia geoffrensis geoffrensis	Iniidae	Peru	NA	East Central Pacific Ocean	12.74 N 113.66 W	original
AF334517	TRUE	FALSE	FALSE	FALSE	FALSE	Proc. R. Soc. Lond., B, Biol. Sci. 268 (1466), 549-556 (2001)	Inia boliviensis	Iniidae	Bolivia	NA	East Central Pacific Ocean	12.74 N 113.66 W	original
AF334518	TRUE	FALSE	FALSE	FALSE	FALSE	Proc. R. Soc. Lond., B, Biol. Sci. 268 (1466), 549-556 (2001)	Pontoporia blainvillei	Pontoporiidae	NA	NA	NA	NA	missing
AF334519	TRUE	FALSE	FALSE	FALSE	FALSE	Proc. R. Soc. Lond., B, Biol. Sci. 268 (1466), 549-556 (2001)	Monodon monoceros	Monodontidae	NA	NA	NA	NA	missing
AF334520	TRUE	FALSE	FALSE	FALSE	FALSE	Proc. R. Soc. Lond., B, Biol. Sci. 268 (1466), 549-556 (2001)	Neophocaena phocaenoides	Phocoenidae	NA	NA	NA	NA	missing
AF334521	TRUE	FALSE	FALSE	FALSE	FALSE	Proc. R. Soc. Lond., B, Biol. Sci. 268 (1466), 549-556 (2001)	Lissodelphis borealis	Delphinidae	NA	NA	NA	NA	missing
AF334522	TRUE	FALSE	FALSE	FALSE	FALSE	Proc. R. Soc. Lond., B, Biol. Sci. 268 (1466), 549-556 (2001)	Orcinus orca	Delphinidae	NA	NA	NA	NA	missing
AF334523	TRUE	FALSE	FALSE	FALSE	FALSE	Proc. R. Soc. Lond., B, Biol. Sci. 268 (1466), 549-556 (2001)	Pseudorca crassidens	Delphinidae	NA	NA	NA	NA	missing
AF334524	TRUE	FALSE	FALSE	FALSE	FALSE	Proc. R. Soc. Lond., B, Biol. Sci. 268 (1466), 549-556 (2001)	Sousa chinensis	Delphinidae	NA	NA	NA	NA	missing
AF334525	TRUE	FALSE	FALSE	FALSE	FALSE	Proc. R. Soc. Lond., B, Biol. Sci. 268 (1466), 549-556 (2001)	Steno bredanensis	Delphinidae	NA	NA	NA	NA	missing
AF350437	FALSE	FALSE	FALSE	FALSE	TRUE	Can. J. Zool. 79, 478-484 (2001)	Hyperoodon ampullatus	Ziphiidae	NA	NA	NA	NA	missing
AF350438	FALSE	FALSE	FALSE	FALSE	TRUE	Can. J. Zool. 79, 478-484 (2001)	Hyperoodon ampullatus	Ziphiidae	NA	NA	NA	NA	missing
AF350439	FALSE	FALSE	FALSE	FALSE	TRUE	Can. J. Zool. 79, 478-484 (2001)	Hyperoodon ampullatus	Ziphiidae	NA	NA	NA	NA	missing
AF350440	FALSE	FALSE	FALSE	FALSE	TRUE	Can. J. Zool. 79, 478-484 (2001)	Hyperoodon ampullatus	Ziphiidae	NA	NA	NA	NA	missing
AF355204	FALSE	FALSE	FALSE	FALSE	TRUE	Evolution 55 (8), 1678-1685 (2001)	Balaena mysticetus	Balaenidae	NA	NA	NA	NA	missing
AF355205	FALSE	FALSE	FALSE	FALSE	TRUE	Evolution 55 (8), 1678-1685 (2001)	Balaena mysticetus	Balaenidae	NA	NA	NA	NA	missing
AF355206	FALSE	FALSE	FALSE	FALSE	TRUE	Evolution 55 (8), 1678-1685 (2001)	Balaena mysticetus	Balaenidae	NA	NA	NA	NA	missing
AF355207	FALSE	FALSE	FALSE	FALSE	TRUE	Evolution 55 (8), 1678-1685 (2001)	Balaena mysticetus	Balaenidae	NA	NA	NA	NA	missing
AF355208	FALSE	FALSE	FALSE	FALSE	TRUE	Evolution 55 (8), 1678-1685 (2001)	Balaena mysticetus	Balaenidae	NA	NA	NA	NA	missing
AF355209	FALSE	FALSE	FALSE	FALSE	TRUE	Evolution 55 (8), 1678-1685 (2001)	Balaena mysticetus	Balaenidae	NA	NA	NA	NA	missing
AF355210	FALSE	FALSE	FALSE	FALSE	TRUE	Evolution 55 (8), 1678-1685 (2001)	Balaena mysticetus	Balaenidae	NA	NA	NA	NA	missing
AF355211	FALSE	FALSE	FALSE	FALSE	TRUE	Evolution 55 (8), 1678-1685 (2001)	Balaena mysticetus	Balaenidae	NA	NA	NA	NA	missing
AF355212	FALSE	FALSE	FALSE	FALSE	TRUE	Evolution 55 (8), 1678-1685 (2001)	Balaena mysticetus	Balaenidae	NA	NA	NA	NA	missing
AF355213	FALSE	FALSE	FALSE	FALSE	TRUE	Evolution 55 (8), 1678-1685 (2001)	Balaena mysticetus	Balaenidae	NA	NA	NA	NA	missing
AF355214	FALSE	FALSE	FALSE	FALSE	TRUE	Evolution 55 (8), 1678-1685 (2001)	Balaena mysticetus	Balaenidae	NA	NA	NA	NA	missing
AF355215	FALSE	FALSE	FALSE	FALSE	TRUE	Evolution 55 (8), 1678-1685 (2001)	Balaena mysticetus	Balaenidae	NA	NA	NA	NA	missing
AF355216	FALSE	FALSE	FALSE	FALSE	TRUE	Evolution 55 (8), 1678-1685 (2001)	Balaena mysticetus	Balaenidae	NA	NA	NA	NA	missing
AF355217	FALSE	FALSE	FALSE	FALSE	TRUE	Evolution 55 (8), 1678-1685 (2001)	Balaena mysticetus	Balaenidae	NA	NA	NA	NA	missing
AF355218	FALSE	FALSE	FALSE	FALSE	TRUE	Evolution 55 (8), 1678-1685 (2001)	Balaena mysticetus	Balaenidae	NA	NA	NA	NA	missing
AF355219	FALSE	FALSE	FALSE	FALSE	TRUE	Evolution 55 (8), 1678-1685 (2001)	Balaena mysticetus	Balaenidae	NA	NA	NA	NA	missing
AF355220	FALSE	FALSE	FALSE	FALSE	TRUE	Evolution 55 (8), 1678-1685 (2001)	Balaena mysticetus	Balaenidae	NA	NA	NA	NA	missing
AF355221	FALSE	FALSE	FALSE	FALSE	TRUE	Evolution 55 (8), 1678-1685 (2001)	Balaena mysticetus	Balaenidae	NA	NA	NA	NA	missing
AF355222	FALSE	FALSE	FALSE	FALSE	TRUE	Evolution 55 (8), 1678-1685 (2001)	Balaena mysticetus	Balaenidae	NA	NA	NA	NA	missing
AF355223	FALSE	FALSE	FALSE	FALSE	TRUE	Evolution 55 (8), 1678-1685 (2001)	Balaena mysticetus	Balaenidae	NA	NA	NA	NA	missing
AF355224	FALSE	FALSE	FALSE	FALSE	TRUE	Evolution 55 (8), 1678-1685 (2001)	Balaena mysticetus	Balaenidae	NA	NA	NA	NA	missing
AF355225	FALSE	FALSE	FALSE	FALSE	TRUE	Evolution 55 (8), 1678-1685 (2001)	Balaena mysticetus	Balaenidae	NA	NA	NA	NA	missing
AF355226	FALSE	FALSE	FALSE	FALSE	TRUE	Evolution 55 (8), 1678-1685 (2001)	Balaena mysticetus	Balaenidae	NA	NA	NA	NA	missing
AF355227	FALSE	FALSE	FALSE	FALSE	TRUE	Evolution 55 (8), 1678-1685 (2001)	Balaena mysticetus	Balaenidae	NA	NA	NA	NA	missing
AF355228	FALSE	FALSE	FALSE	FALSE	TRUE	Evolution 55 (8), 1678-1685 (2001)	Balaena mysticetus	Balaenidae	NA	NA	NA	NA	missing
AF355229	FALSE	FALSE	FALSE	FALSE	TRUE	Evolution 55 (8), 1678-1685 (2001)	Balaena mysticetus	Balaenidae	NA	NA	NA	NA	missing
AF355230	FALSE	FALSE	FALSE	FALSE	TRUE	Evolution 55 (8), 1678-1685 (2001)	Balaena mysticetus	Balaenidae	NA	NA	NA	NA	missing
AF355231	FALSE	FALSE	FALSE	FALSE	TRUE	Evolution 55 (8), 1678-1685 (2001)	Balaena mysticetus	Balaenidae	NA	NA	NA	NA	missing
AF355232	FALSE	FALSE	FALSE	FALSE	TRUE	Evolution 55 (8), 1678-1685 (2001)	Balaena mysticetus	Balaenidae	NA	NA	NA	NA	missing
AF355233	FALSE	FALSE	FALSE	FALSE	TRUE	Evolution 55 (8), 1678-1685 (2001)	Balaena mysticetus	Balaenidae	NA	NA	NA	NA	missing
AF355234	FALSE	FALSE	FALSE	FALSE	TRUE	Evolution 55 (8), 1678-1685 (2001)	Balaena mysticetus	Balaenidae	NA	NA	NA	NA	missing
AF355235	FALSE	FALSE	FALSE	FALSE	TRUE	Evolution 55 (8), 1678-1685 (2001)	Balaena mysticetus	Balaenidae	NA	NA	NA	NA	missing
AF355236	FALSE	FALSE	FALSE	FALSE	TRUE	Evolution 55 (8), 1678-1685 (2001)	Balaena mysticetus	Balaenidae	NA	NA	NA	NA	missing
AF355237	FALSE	FALSE	FALSE	FALSE	TRUE	Evolution 55 (8), 1678-1685 (2001)	Balaena mysticetus	Balaenidae	NA	NA	NA	NA	missing
AF355238	FALSE	FALSE	FALSE	FALSE	TRUE	Evolution 55 (8), 1678-1685 (2001)	Balaena mysticetus	Balaenidae	NA	NA	NA	NA	missing
AF355239	FALSE	FALSE	FALSE	FALSE	TRUE	Evolution 55 (8), 1678-1685 (2001)	Balaena mysticetus	Balaenidae	NA	NA	NA	NA	missing
AF355240	FALSE	FALSE	FALSE	FALSE	TRUE	Evolution 55 (8), 1678-1685 (2001)	Balaena mysticetus	Balaenidae	NA	NA	NA	NA	missing
AF355241	FALSE	FALSE	FALSE	FALSE	TRUE	Evolution 55 (8), 1678-1685 (2001)	Balaena mysticetus	Balaenidae	NA	NA	NA	NA	missing
AF355242	FALSE	FALSE	FALSE	FALSE	TRUE	Evolution 55 (8), 1678-1685 (2001)	Balaena mysticetus	Balaenidae	NA	NA	NA	NA	missing
AF355243	FALSE	FALSE	FALSE	FALSE	TRUE	Evolution 55 (8), 1678-1685 (2001)	Balaena mysticetus	Balaenidae	NA	NA	NA	NA	missing
AF355244	FALSE	FALSE	FALSE	FALSE	TRUE	Evolution 55 (8), 1678-1685 (2001)	Balaena mysticetus	Balaenidae	NA	NA	NA	NA	missing
AF355245	FALSE	FALSE	FALSE	FALSE	TRUE	Evolution 55 (8), 1678-1685 (2001)	Balaena mysticetus	Balaenidae	NA	NA	NA	NA	missing
AF355246	FALSE	FALSE	FALSE	FALSE	TRUE	Evolution 55 (8), 1678-1685 (2001)	Balaena mysticetus	Balaenidae	NA	NA	NA	NA	missing
AF355247	FALSE	FALSE	FALSE	FALSE	TRUE	Evolution 55 (8), 1678-1685 (2001)	Balaena mysticetus	Balaenidae	NA	NA	NA	NA	missing
AF355248	FALSE	FALSE	FALSE	FALSE	TRUE	Evolution 55 (8), 1678-1685 (2001)	Balaena mysticetus	Balaenidae	NA	NA	NA	NA	missing
AF355249	FALSE	FALSE	FALSE	FALSE	TRUE	Evolution 55 (8), 1678-1685 (2001)	Balaena mysticetus	Balaenidae	NA	NA	NA	NA	missing
AF355250	FALSE	FALSE	FALSE	FALSE	TRUE	Evolution 55 (8), 1678-1685 (2001)	Balaena mysticetus	Balaenidae	NA	NA	NA	NA	missing
AF355251	FALSE	FALSE	FALSE	FALSE	TRUE	Evolution 55 (8), 1678-1685 (2001)	Balaena mysticetus	Balaenidae	NA	NA	NA	NA	missing
AF355252	FALSE	FALSE	FALSE	FALSE	TRUE	Evolution 55 (8), 1678-1685 (2001)	Balaena mysticetus	Balaenidae	NA	NA	NA	NA	missing
AF355253	FALSE	FALSE	FALSE	FALSE	TRUE	Evolution 55 (8), 1678-1685 (2001)	Balaena mysticetus	Balaenidae	NA	NA	NA	NA	missing
AF355254	FALSE	FALSE	FALSE	FALSE	TRUE	Evolution 55 (8), 1678-1685 (2001)	Balaena mysticetus	Balaenidae	NA	NA	NA	NA	missing
AF355255	FALSE	FALSE	FALSE	FALSE	TRUE	Evolution 55 (8), 1678-1685 (2001)	Balaena mysticetus	Balaenidae	NA	NA	NA	NA	missing
AF355256	FALSE	FALSE	FALSE	FALSE	TRUE	Evolution 55 (8), 1678-1685 (2001)	Balaena mysticetus	Balaenidae	NA	NA	NA	NA	missing
AF355257	FALSE	FALSE	FALSE	FALSE	TRUE	Evolution 55 (8), 1678-1685 (2001)	Balaena mysticetus	Balaenidae	NA	NA	NA	NA	missing
AF355258	FALSE	FALSE	FALSE	FALSE	TRUE	Evolution 55 (8), 1678-1685 (2001)	Balaena mysticetus	Balaenidae	NA	NA	NA	NA	missing
AF355259	FALSE	FALSE	FALSE	FALSE	TRUE	Evolution 55 (8), 1678-1685 (2001)	Balaena mysticetus	Balaenidae	NA	NA	NA	NA	missing
AF355260	FALSE	FALSE	FALSE	FALSE	TRUE	Evolution 55 (8), 1678-1685 (2001)	Balaena mysticetus	Balaenidae	NA	NA	NA	NA	missing
AF355261	FALSE	FALSE	FALSE	FALSE	TRUE	Evolution 55 (8), 1678-1685 (2001)	Balaena mysticetus	Balaenidae	NA	NA	NA	NA	missing
AF355262	FALSE	FALSE	FALSE	FALSE	TRUE	Evolution 55 (8), 1678-1685 (2001)	Balaena mysticetus	Balaenidae	NA	NA	NA	NA	missing
AF355263	FALSE	FALSE	FALSE	FALSE	TRUE	Evolution 55 (8), 1678-1685 (2001)	Balaena mysticetus	Balaenidae	NA	NA	NA	NA	missing
AF355264	FALSE	FALSE	FALSE	FALSE	TRUE	Evolution 55 (8), 1678-1685 (2001)	Balaena mysticetus	Balaenidae	NA	NA	NA	NA	missing
AF355265	FALSE	FALSE	FALSE	FALSE	TRUE	Evolution 55 (8), 1678-1685 (2001)	Balaena mysticetus	Balaenidae	NA	NA	NA	NA	missing
AF355266	FALSE	FALSE	FALSE	FALSE	TRUE	Evolution 55 (8), 1678-1685 (2001)	Balaena mysticetus	Balaenidae	NA	NA	NA	NA	missing
AF355267	FALSE	FALSE	FALSE	FALSE	TRUE	Evolution 55 (8), 1678-1685 (2001)	Balaena mysticetus	Balaenidae	NA	NA	NA	NA	missing
AF355268	FALSE	FALSE	FALSE	FALSE	TRUE	Evolution 55 (8), 1678-1685 (2001)	Balaena mysticetus	Balaenidae	NA	NA	NA	NA	missing
AF355269	FALSE	FALSE	FALSE	FALSE	TRUE	Evolution 55 (8), 1678-1685 (2001)	Balaena mysticetus	Balaenidae	NA	NA	NA	NA	missing
AF355270	FALSE	FALSE	FALSE	FALSE	TRUE	Evolution 55 (8), 1678-1685 (2001)	Balaena mysticetus	Balaenidae	NA	NA	NA	NA	missing
AF355271	FALSE	FALSE	FALSE	FALSE	TRUE	Evolution 55 (8), 1678-1685 (2001)	Balaena mysticetus	Balaenidae	NA	NA	NA	NA	missing
AF355576	FALSE	FALSE	FALSE	FALSE	TRUE	Unpublished	Tursiops aduncus	Delphinidae	China: Xiamen, Fujian Province	NA	Northwest Pacific Ocean	40.35 N 147.37 E	original
AF355577	FALSE	FALSE	FALSE	FALSE	TRUE	Unpublished	Tursiops aduncus	Delphinidae	China: Dongshan, Fujian Province	NA	Northwest Pacific Ocean	40.35 N 147.37 E	original
AF355578	FALSE	FALSE	FALSE	FALSE	TRUE	Unpublished	Tursiops aduncus	Delphinidae	China: Dongshan, Fujian Province	NA	Northwest Pacific Ocean	40.35 N 147.37 E	original
AF355579	FALSE	FALSE	FALSE	FALSE	TRUE	Unpublished	Tursiops aduncus	Delphinidae	China: Dongshan, Fujian Province	NA	Northwest Pacific Ocean	40.35 N 147.37 E	original
AF355580	FALSE	FALSE	FALSE	FALSE	TRUE	Unpublished	Tursiops aduncus	Delphinidae	China: Dongshan, Fujian Province	NA	Northwest Pacific Ocean	40.35 N 147.37 E	original
AF355581	FALSE	FALSE	FALSE	FALSE	TRUE	Unpublished	Tursiops aduncus	Delphinidae	China: Dongshan, Fujian Province	NA	Northwest Pacific Ocean	40.35 N 147.37 E	original
AF355582	FALSE	FALSE	FALSE	FALSE	TRUE	Unpublished	Tursiops truncatus	Delphinidae	China: Zhoushan, Zhejiang Province	NA	Northwest Pacific Ocean	40.35 N 147.37 E	original
AF355583	FALSE	FALSE	FALSE	FALSE	TRUE	Unpublished	Tursiops truncatus	Delphinidae	China: Zhoushan, Zhejiang Province	NA	Northwest Pacific Ocean	40.35 N 147.37 E	original
AF355584	FALSE	FALSE	FALSE	FALSE	TRUE	Unpublished	Tursiops truncatus	Delphinidae	China: Zhoushan, Zhejiang Province	NA	Northwest Pacific Ocean	40.35 N 147.37 E	original
AF355585	FALSE	FALSE	FALSE	FALSE	TRUE	Unpublished	Tursiops truncatus	Delphinidae	China: Zhoushan, Zhejiang Province	NA	Northwest Pacific Ocean	40.35 N 147.37 E	original
AF355586	FALSE	FALSE	FALSE	FALSE	TRUE	Unpublished	Tursiops truncatus	Delphinidae	China: Lianyungang, Jiangsu Province	NA	Northwest Pacific Ocean	40.35 N 147.37 E	original
AF355587	FALSE	FALSE	FALSE	FALSE	TRUE	Unpublished	Tursiops truncatus	Delphinidae	China: Qingdao, Shandong Province	NA	Northwest Pacific Ocean	40.35 N 147.37 E	original
AF369762	FALSE	FALSE	FALSE	FALSE	TRUE	Unpublished	Eschrichtius robustus	Eschrichtiidae	NA	NA	NA	NA	missing
AF369763	FALSE	FALSE	FALSE	FALSE	TRUE	Unpublished	Eschrichtius robustus	Eschrichtiidae	NA	NA	NA	NA	missing
AF369764	FALSE	FALSE	FALSE	FALSE	TRUE	Unpublished	Eschrichtius robustus	Eschrichtiidae	NA	NA	NA	NA	missing
AF369765	FALSE	FALSE	FALSE	FALSE	TRUE	Unpublished	Eschrichtius robustus	Eschrichtiidae	NA	NA	NA	NA	missing
AF369766	FALSE	FALSE	FALSE	FALSE	TRUE	Unpublished	Eschrichtius robustus	Eschrichtiidae	NA	NA	NA	NA	missing
AF369767	FALSE	FALSE	FALSE	FALSE	TRUE	Unpublished	Eschrichtius robustus	Eschrichtiidae	NA	NA	NA	NA	missing
AF369768	FALSE	FALSE	FALSE	FALSE	TRUE	Unpublished	Eschrichtius robustus	Eschrichtiidae	NA	NA	NA	NA	missing
AF369769	FALSE	FALSE	FALSE	FALSE	TRUE	Unpublished	Eschrichtius robustus	Eschrichtiidae	NA	NA	NA	NA	missing
AF369770	FALSE	FALSE	FALSE	FALSE	TRUE	Unpublished	Eschrichtius robustus	Eschrichtiidae	NA	NA	NA	NA	missing
AF369771	FALSE	FALSE	FALSE	FALSE	TRUE	Unpublished	Eschrichtius robustus	Eschrichtiidae	NA	NA	NA	NA	missing
AF369772	FALSE	FALSE	FALSE	FALSE	TRUE	Unpublished	Eschrichtius robustus	Eschrichtiidae	NA	NA	NA	NA	missing
AF369773	FALSE	FALSE	FALSE	FALSE	TRUE	Unpublished	Eschrichtius robustus	Eschrichtiidae	NA	NA	NA	NA	missing
AF369774	FALSE	FALSE	FALSE	FALSE	TRUE	Unpublished	Eschrichtius robustus	Eschrichtiidae	NA	NA	NA	NA	missing
AF369775	FALSE	FALSE	FALSE	FALSE	TRUE	Unpublished	Eschrichtius robustus	Eschrichtiidae	NA	NA	NA	NA	missing
AF369776	FALSE	FALSE	FALSE	FALSE	TRUE	Unpublished	Eschrichtius robustus	Eschrichtiidae	NA	NA	NA	NA	missing
AF369777	FALSE	FALSE	FALSE	FALSE	TRUE	Unpublished	Eschrichtius robustus	Eschrichtiidae	NA	NA	NA	NA	missing
AF369778	FALSE	FALSE	FALSE	FALSE	TRUE	Unpublished	Eschrichtius robustus	Eschrichtiidae	NA	NA	NA	NA	missing
AF369779	FALSE	FALSE	FALSE	FALSE	TRUE	Unpublished	Eschrichtius robustus	Eschrichtiidae	NA	NA	NA	NA	missing
AF369780	FALSE	FALSE	FALSE	FALSE	TRUE	Unpublished	Eschrichtius robustus	Eschrichtiidae	NA	NA	NA	NA	missing
AF369781	FALSE	FALSE	FALSE	FALSE	TRUE	Unpublished	Eschrichtius robustus	Eschrichtiidae	NA	NA	NA	NA	missing
AF369782	FALSE	FALSE	FALSE	FALSE	TRUE	Unpublished	Eschrichtius robustus	Eschrichtiidae	NA	NA	NA	NA	missing
AF369783	FALSE	FALSE	FALSE	FALSE	TRUE	Unpublished	Eschrichtius robustus	Eschrichtiidae	NA	NA	NA	NA	missing
AF369784	FALSE	FALSE	FALSE	FALSE	TRUE	Unpublished	Eschrichtius robustus	Eschrichtiidae	NA	NA	NA	NA	missing
AF369785	FALSE	FALSE	FALSE	FALSE	TRUE	Unpublished	Eschrichtius robustus	Eschrichtiidae	NA	NA	NA	NA	missing
AF378176	FALSE	FALSE	FALSE	FALSE	TRUE	Thesis (2001) University of Aberdeen, Zoology Department	Tursiops truncatus	Delphinidae	NA	NA	NA	NA	missing
AF378177	FALSE	FALSE	FALSE	FALSE	TRUE	Thesis (2001) University of Aberdeen, Zoology Department	Tursiops truncatus	Delphinidae	NA	NA	NA	NA	missing
AF378178	FALSE	FALSE	FALSE	FALSE	TRUE	Thesis (2001) University of Aberdeen, Zoology Department	Tursiops truncatus	Delphinidae	NA	NA	NA	NA	missing
AF380391	FALSE	FALSE	FALSE	FALSE	TRUE	Unpublished	Neophocaena phocaenoides	Phocoenidae	NA	NA	NA	NA	missing
AF380392	FALSE	FALSE	FALSE	FALSE	TRUE	Unpublished	Neophocaena phocaenoides	Phocoenidae	NA	NA	NA	NA	missing
AF380393	FALSE	FALSE	FALSE	FALSE	TRUE	Unpublished	Neophocaena phocaenoides	Phocoenidae	NA	NA	NA	NA	missing
AF380394	FALSE	FALSE	FALSE	FALSE	TRUE	Unpublished	Neophocaena phocaenoides	Phocoenidae	NA	NA	NA	NA	missing
AF380395	FALSE	FALSE	FALSE	FALSE	TRUE	Unpublished	Neophocaena phocaenoides	Phocoenidae	NA	NA	NA	NA	missing
AF380396	FALSE	FALSE	FALSE	FALSE	TRUE	Unpublished	Neophocaena phocaenoides	Phocoenidae	NA	NA	NA	NA	missing
AF380397	FALSE	FALSE	FALSE	FALSE	TRUE	Unpublished	Neophocaena phocaenoides	Phocoenidae	NA	NA	NA	NA	missing
AF380398	FALSE	FALSE	FALSE	FALSE	TRUE	Unpublished	Neophocaena phocaenoides	Phocoenidae	NA	NA	NA	NA	missing
AF380399	FALSE	FALSE	FALSE	FALSE	TRUE	Unpublished	Neophocaena phocaenoides	Phocoenidae	NA	NA	NA	NA	missing
AF380400	FALSE	FALSE	FALSE	FALSE	TRUE	Unpublished	Neophocaena phocaenoides	Phocoenidae	NA	NA	NA	NA	missing
AF380401	FALSE	FALSE	FALSE	FALSE	TRUE	Unpublished	Neophocaena phocaenoides	Phocoenidae	NA	NA	NA	NA	missing
AF380402	FALSE	FALSE	FALSE	FALSE	TRUE	Unpublished	Neophocaena phocaenoides	Phocoenidae	NA	NA	NA	NA	missing
AF380403	FALSE	FALSE	FALSE	FALSE	TRUE	Unpublished	Neophocaena phocaenoides	Phocoenidae	NA	NA	NA	NA	missing
AF380404	FALSE	FALSE	FALSE	FALSE	TRUE	Unpublished	Neophocaena phocaenoides	Phocoenidae	NA	NA	NA	NA	missing
AF380405	FALSE	FALSE	FALSE	FALSE	TRUE	Unpublished	Neophocaena phocaenoides	Phocoenidae	NA	NA	NA	NA	missing
AF380406	FALSE	FALSE	FALSE	FALSE	TRUE	Unpublished	Neophocaena phocaenoides	Phocoenidae	NA	NA	NA	NA	missing
AF380407	FALSE	FALSE	FALSE	FALSE	TRUE	Unpublished	Neophocaena phocaenoides	Phocoenidae	NA	NA	NA	NA	missing
AF380408	FALSE	FALSE	FALSE	FALSE	TRUE	Unpublished	Neophocaena phocaenoides	Phocoenidae	NA	NA	NA	NA	missing
AF380409	FALSE	FALSE	FALSE	FALSE	TRUE	Unpublished	Neophocaena phocaenoides	Phocoenidae	NA	NA	NA	NA	missing
AF380410	FALSE	FALSE	FALSE	FALSE	TRUE	Unpublished	Neophocaena phocaenoides	Phocoenidae	NA	NA	NA	NA	missing
AF380411	FALSE	FALSE	FALSE	FALSE	TRUE	Unpublished	Neophocaena phocaenoides	Phocoenidae	NA	NA	NA	NA	missing
AF380412	FALSE	FALSE	FALSE	FALSE	TRUE	Unpublished	Neophocaena phocaenoides	Phocoenidae	NA	NA	NA	NA	missing
AF380413	FALSE	FALSE	FALSE	FALSE	TRUE	Unpublished	Neophocaena phocaenoides	Phocoenidae	NA	NA	NA	NA	missing
AF380414	FALSE	FALSE	FALSE	FALSE	TRUE	Unpublished	Neophocaena phocaenoides	Phocoenidae	NA	NA	NA	NA	missing
AF380415	FALSE	FALSE	FALSE	FALSE	TRUE	Unpublished	Neophocaena phocaenoides	Phocoenidae	NA	NA	NA	NA	missing
AF380416	FALSE	FALSE	FALSE	FALSE	TRUE	Unpublished	Neophocaena phocaenoides	Phocoenidae	NA	NA	NA	NA	missing
AF380417	FALSE	FALSE	FALSE	FALSE	TRUE	Unpublished	Neophocaena phocaenoides	Phocoenidae	NA	NA	NA	NA	missing
AF380418	FALSE	FALSE	FALSE	FALSE	TRUE	Unpublished	Neophocaena phocaenoides	Phocoenidae	NA	NA	NA	NA	missing
AF380419	FALSE	FALSE	FALSE	FALSE	TRUE	Unpublished	Neophocaena phocaenoides	Phocoenidae	NA	NA	NA	NA	missing
AF380420	FALSE	FALSE	FALSE	FALSE	TRUE	Unpublished	Neophocaena phocaenoides	Phocoenidae	NA	NA	NA	NA	missing
AF390963	FALSE	FALSE	FALSE	FALSE	TRUE	Anim. Conserv. 5 (4), 303-307 (2002)	Cephalorhynchus heavisidii	Delphinidae	NA	NA	NA	NA	missing
AF390964	FALSE	FALSE	FALSE	FALSE	TRUE	Anim. Conserv. 5 (4), 303-307 (2002)	Cephalorhynchus heavisidii	Delphinidae	NA	NA	NA	NA	missing
AF390965	FALSE	FALSE	FALSE	FALSE	TRUE	Anim. Conserv. 5 (4), 303-307 (2002)	Cephalorhynchus heavisidii	Delphinidae	NA	NA	NA	NA	missing
AF390966	FALSE	FALSE	FALSE	FALSE	TRUE	Anim. Conserv. 5 (4), 303-307 (2002)	Cephalorhynchus heavisidii	Delphinidae	NA	NA	NA	NA	missing
AF390967	FALSE	FALSE	FALSE	FALSE	TRUE	Anim. Conserv. 5 (4), 303-307 (2002)	Cephalorhynchus heavisidii	Delphinidae	NA	NA	NA	NA	missing
AF390968	FALSE	FALSE	FALSE	FALSE	TRUE	Anim. Conserv. 5 (4), 303-307 (2002)	Cephalorhynchus heavisidii	Delphinidae	NA	NA	NA	NA	missing
AF390969	FALSE	FALSE	FALSE	FALSE	TRUE	Anim. Conserv. 5 (4), 303-307 (2002)	Cephalorhynchus heavisidii	Delphinidae	NA	NA	NA	NA	missing
AF390970	FALSE	FALSE	FALSE	FALSE	TRUE	Anim. Conserv. 5 (4), 303-307 (2002)	Cephalorhynchus heavisidii	Delphinidae	NA	NA	NA	NA	missing
AF390971	FALSE	FALSE	FALSE	FALSE	TRUE	Anim. Conserv. 5 (4), 303-307 (2002)	Cephalorhynchus heavisidii	Delphinidae	NA	NA	NA	NA	missing
AF390972	FALSE	FALSE	FALSE	FALSE	TRUE	Anim. Conserv. 5 (4), 303-307 (2002)	Cephalorhynchus heavisidii	Delphinidae	NA	NA	NA	NA	missing
AF390973	FALSE	FALSE	FALSE	FALSE	TRUE	Anim. Conserv. 5 (4), 303-307 (2002)	Cephalorhynchus heavisidii	Delphinidae	NA	NA	NA	NA	missing
AF390974	FALSE	FALSE	FALSE	FALSE	TRUE	Anim. Conserv. 5 (4), 303-307 (2002)	Cephalorhynchus heavisidii	Delphinidae	NA	NA	NA	NA	missing
AF390975	FALSE	FALSE	FALSE	FALSE	TRUE	Anim. Conserv. 5 (4), 303-307 (2002)	Cephalorhynchus heavisidii	Delphinidae	NA	NA	NA	NA	missing
AF390976	FALSE	FALSE	FALSE	FALSE	TRUE	Anim. Conserv. 5 (4), 303-307 (2002)	Cephalorhynchus heavisidii	Delphinidae	NA	NA	NA	NA	missing
AF390977	FALSE	FALSE	FALSE	FALSE	TRUE	Anim. Conserv. 5 (4), 303-307 (2002)	Cephalorhynchus heavisidii	Delphinidae	NA	NA	NA	NA	missing
AF390978	FALSE	FALSE	FALSE	FALSE	TRUE	Anim. Conserv. 5 (4), 303-307 (2002)	Cephalorhynchus heavisidii	Delphinidae	NA	NA	NA	NA	missing
AF390979	FALSE	FALSE	FALSE	FALSE	TRUE	Anim. Conserv. 5 (4), 303-307 (2002)	Cephalorhynchus heavisidii	Delphinidae	NA	NA	NA	NA	missing
AF390980	FALSE	FALSE	FALSE	FALSE	TRUE	Anim. Conserv. 5 (4), 303-307 (2002)	Cephalorhynchus heavisidii	Delphinidae	NA	NA	NA	NA	missing
AF390981	FALSE	FALSE	FALSE	FALSE	TRUE	Anim. Conserv. 5 (4), 303-307 (2002)	Cephalorhynchus heavisidii	Delphinidae	NA	NA	NA	NA	missing
AF390982	FALSE	FALSE	FALSE	FALSE	TRUE	Anim. Conserv. 5 (4), 303-307 (2002)	Cephalorhynchus heavisidii	Delphinidae	NA	NA	NA	NA	missing
AF390983	FALSE	FALSE	FALSE	FALSE	TRUE	Anim. Conserv. 5 (4), 303-307 (2002)	Cephalorhynchus heavisidii	Delphinidae	NA	NA	NA	NA	missing
AF390984	FALSE	FALSE	FALSE	FALSE	TRUE	Anim. Conserv. 5 (4), 303-307 (2002)	Cephalorhynchus heavisidii	Delphinidae	NA	NA	NA	NA	missing
AF390985	FALSE	FALSE	FALSE	FALSE	TRUE	Anim. Conserv. 5 (4), 303-307 (2002)	Cephalorhynchus heavisidii	Delphinidae	NA	NA	NA	NA	missing
AF390986	FALSE	FALSE	FALSE	FALSE	TRUE	Anim. Conserv. 5 (4), 303-307 (2002)	Cephalorhynchus heavisidii	Delphinidae	NA	NA	NA	NA	missing
AF390987	FALSE	FALSE	FALSE	FALSE	TRUE	Anim. Conserv. 5 (4), 303-307 (2002)	Cephalorhynchus heavisidii	Delphinidae	NA	NA	NA	NA	missing
AF390988	FALSE	FALSE	FALSE	FALSE	TRUE	Anim. Conserv. 5 (4), 303-307 (2002)	Cephalorhynchus heavisidii	Delphinidae	NA	NA	NA	NA	missing
AF390989	FALSE	FALSE	FALSE	FALSE	TRUE	Anim. Conserv. 5 (4), 303-307 (2002)	Cephalorhynchus heavisidii	Delphinidae	NA	NA	NA	NA	missing
AF390990	FALSE	FALSE	FALSE	FALSE	TRUE	Anim. Conserv. 5 (4), 303-307 (2002)	Cephalorhynchus heavisidii	Delphinidae	NA	NA	NA	NA	missing
AF390991	FALSE	FALSE	FALSE	FALSE	TRUE	Anim. Conserv. 5 (4), 303-307 (2002)	Cephalorhynchus heavisidii	Delphinidae	NA	NA	NA	NA	missing
AF390992	FALSE	FALSE	FALSE	FALSE	TRUE	Anim. Conserv. 5 (4), 303-307 (2002)	Cephalorhynchus heavisidii	Delphinidae	NA	NA	NA	NA	missing
AF390993	FALSE	FALSE	FALSE	FALSE	TRUE	Anim. Conserv. 5 (4), 303-307 (2002)	Cephalorhynchus heavisidii	Delphinidae	NA	NA	NA	NA	missing
AF390994	FALSE	FALSE	FALSE	FALSE	TRUE	Anim. Conserv. 5 (4), 303-307 (2002)	Cephalorhynchus heavisidii	Delphinidae	NA	NA	NA	NA	missing
AF390995	FALSE	FALSE	FALSE	FALSE	TRUE	Anim. Conserv. 5 (4), 303-307 (2002)	Cephalorhynchus heavisidii	Delphinidae	NA	NA	NA	NA	missing
AF390996	FALSE	FALSE	FALSE	FALSE	TRUE	Anim. Conserv. 5 (4), 303-307 (2002)	Cephalorhynchus heavisidii	Delphinidae	NA	NA	NA	NA	missing
AF390997	FALSE	FALSE	FALSE	FALSE	TRUE	Anim. Conserv. 5 (4), 303-307 (2002)	Cephalorhynchus heavisidii	Delphinidae	NA	NA	NA	NA	missing
AF393532	FALSE	FALSE	FALSE	FALSE	TRUE	Mol. Ecol. 10 (9), 2215-2223 (2001)	Lagenorhynchus australis	Delphinidae	NA	NA	NA	NA	missing
AF393533	FALSE	FALSE	FALSE	FALSE	TRUE	Mol. Ecol. 10 (9), 2215-2223 (2001)	Sagmatias cruciger	Delphinidae	NA	NA	NA	NA	missing
AF393534	FALSE	FALSE	FALSE	FALSE	TRUE	Mol. Ecol. 10 (9), 2215-2223 (2001)	Lagenorhynchus australis	Delphinidae	NA	NA	NA	NA	missing
AF393535	FALSE	FALSE	FALSE	FALSE	TRUE	Mol. Ecol. 10 (9), 2215-2223 (2001)	Lissodelphis peronii	Delphinidae	NA	NA	NA	NA	missing
AF393536	FALSE	FALSE	FALSE	FALSE	TRUE	Mol. Ecol. 10 (9), 2215-2223 (2001)	Cephalorhynchus commersonii	Delphinidae	NA	NA	NA	NA	missing
AF393537	FALSE	FALSE	FALSE	FALSE	TRUE	Mol. Ecol. 10 (9), 2215-2223 (2001)	Cephalorhynchus commersonii	Delphinidae	NA	NA	NA	NA	missing
AF393538	FALSE	FALSE	FALSE	FALSE	TRUE	Mol. Ecol. 10 (9), 2215-2223 (2001)	Cephalorhynchus commersonii	Delphinidae	NA	NA	NA	NA	missing
AF393539	FALSE	FALSE	FALSE	FALSE	TRUE	Mol. Ecol. 10 (9), 2215-2223 (2001)	Cephalorhynchus commersonii	Delphinidae	NA	NA	NA	NA	missing
AF393540	FALSE	FALSE	FALSE	FALSE	TRUE	Mol. Ecol. 10 (9), 2215-2223 (2001)	Cephalorhynchus commersonii	Delphinidae	NA	NA	NA	NA	missing
AF393541	FALSE	FALSE	FALSE	FALSE	TRUE	Mol. Ecol. 10 (9), 2215-2223 (2001)	Cephalorhynchus commersonii	Delphinidae	NA	NA	NA	NA	missing
AF393542	FALSE	FALSE	FALSE	FALSE	TRUE	Mol. Ecol. 10 (9), 2215-2223 (2001)	Cephalorhynchus commersonii	Delphinidae	NA	NA	NA	NA	missing
AF393543	FALSE	FALSE	FALSE	FALSE	TRUE	Mol. Ecol. 10 (9), 2215-2223 (2001)	Cephalorhynchus commersonii	Delphinidae	NA	NA	NA	NA	missing
AF393544	FALSE	FALSE	FALSE	FALSE	TRUE	Mol. Ecol. 10 (9), 2215-2223 (2001)	Cephalorhynchus eutropia	Delphinidae	NA	NA	NA	NA	missing
AF393545	FALSE	FALSE	FALSE	FALSE	TRUE	Mol. Ecol. 10 (9), 2215-2223 (2001)	Cephalorhynchus eutropia	Delphinidae	NA	NA	NA	NA	missing
AF393546	FALSE	FALSE	FALSE	FALSE	TRUE	Mol. Ecol. 10 (9), 2215-2223 (2001)	Cephalorhynchus eutropia	Delphinidae	NA	NA	NA	NA	missing
AF393547	FALSE	FALSE	FALSE	FALSE	TRUE	Mol. Ecol. 10 (9), 2215-2223 (2001)	Cephalorhynchus eutropia	Delphinidae	NA	NA	NA	NA	missing
AF393548	FALSE	FALSE	FALSE	FALSE	TRUE	Mol. Ecol. 10 (9), 2215-2223 (2001)	Cephalorhynchus eutropia	Delphinidae	NA	NA	NA	NA	missing
AF393549	FALSE	FALSE	FALSE	FALSE	TRUE	Mol. Ecol. 10 (9), 2215-2223 (2001)	Cephalorhynchus eutropia	Delphinidae	NA	NA	NA	NA	missing
AF393550	FALSE	FALSE	FALSE	FALSE	TRUE	Mol. Ecol. 10 (9), 2215-2223 (2001)	Cephalorhynchus eutropia	Delphinidae	NA	NA	NA	NA	missing
AF393551	FALSE	FALSE	FALSE	FALSE	TRUE	Mol. Ecol. 10 (9), 2215-2223 (2001)	Cephalorhynchus eutropia	Delphinidae	NA	NA	NA	NA	missing
AF393552	FALSE	FALSE	FALSE	FALSE	TRUE	Mol. Ecol. 10 (9), 2215-2223 (2001)	Cephalorhynchus eutropia	Delphinidae	NA	NA	NA	NA	missing
AF393553	FALSE	FALSE	FALSE	FALSE	TRUE	Mol. Ecol. 10 (9), 2215-2223 (2001)	Cephalorhynchus eutropia	Delphinidae	NA	NA	NA	NA	missing
AF393554	FALSE	FALSE	FALSE	FALSE	TRUE	Mol. Ecol. 10 (9), 2215-2223 (2001)	Cephalorhynchus eutropia	Delphinidae	NA	NA	NA	NA	missing
AF393555	FALSE	FALSE	FALSE	FALSE	TRUE	Mol. Ecol. 10 (9), 2215-2223 (2001)	Cephalorhynchus eutropia	Delphinidae	NA	NA	NA	NA	missing
AF393556	FALSE	FALSE	FALSE	FALSE	TRUE	Mol. Ecol. 10 (9), 2215-2223 (2001)	Cephalorhynchus heavisidii	Delphinidae	NA	NA	NA	NA	missing
AF393557	FALSE	FALSE	FALSE	FALSE	TRUE	Mol. Ecol. 10 (9), 2215-2223 (2001)	Cephalorhynchus heavisidii	Delphinidae	NA	NA	NA	NA	missing
AF393558	FALSE	FALSE	FALSE	FALSE	TRUE	Mol. Ecol. 10 (9), 2215-2223 (2001)	Cephalorhynchus heavisidii	Delphinidae	NA	NA	NA	NA	missing
AF393559	FALSE	FALSE	FALSE	FALSE	TRUE	Mol. Ecol. 10 (9), 2215-2223 (2001)	Cephalorhynchus heavisidii	Delphinidae	NA	NA	NA	NA	missing
AF393560	FALSE	FALSE	FALSE	FALSE	TRUE	Mol. Ecol. 10 (9), 2215-2223 (2001)	Cephalorhynchus heavisidii	Delphinidae	NA	NA	NA	NA	missing
AF393561	FALSE	FALSE	FALSE	FALSE	TRUE	Mol. Ecol. 10 (9), 2215-2223 (2001)	Cephalorhynchus heavisidii	Delphinidae	NA	NA	NA	NA	missing
AF393562	FALSE	FALSE	FALSE	FALSE	TRUE	Mol. Ecol. 10 (9), 2215-2223 (2001)	Cephalorhynchus heavisidii	Delphinidae	NA	NA	NA	NA	missing
AF393563	FALSE	FALSE	FALSE	FALSE	TRUE	Mol. Ecol. 10 (9), 2215-2223 (2001)	Cephalorhynchus heavisidii	Delphinidae	NA	NA	NA	NA	missing
AF393564	FALSE	FALSE	FALSE	FALSE	TRUE	Mol. Ecol. 10 (9), 2215-2223 (2001)	Cephalorhynchus heavisidii	Delphinidae	NA	NA	NA	NA	missing
AF393565	FALSE	FALSE	FALSE	FALSE	TRUE	Mol. Ecol. 10 (9), 2215-2223 (2001)	Cephalorhynchus heavisidii	Delphinidae	NA	NA	NA	NA	missing
AF393566	FALSE	FALSE	FALSE	FALSE	TRUE	Mol. Ecol. 10 (9), 2215-2223 (2001)	Cephalorhynchus heavisidii	Delphinidae	NA	NA	NA	NA	missing
AF393567	FALSE	FALSE	FALSE	FALSE	TRUE	Mol. Ecol. 10 (9), 2215-2223 (2001)	Cephalorhynchus heavisidii	Delphinidae	NA	NA	NA	NA	missing
AF393568	FALSE	FALSE	FALSE	FALSE	TRUE	Mol. Ecol. 10 (9), 2215-2223 (2001)	Cephalorhynchus heavisidii	Delphinidae	NA	NA	NA	NA	missing
AF393569	FALSE	FALSE	FALSE	FALSE	TRUE	Mol. Ecol. 10 (9), 2215-2223 (2001)	Cephalorhynchus heavisidii	Delphinidae	NA	NA	NA	NA	missing
AF393570	FALSE	FALSE	FALSE	FALSE	TRUE	Mol. Ecol. 10 (9), 2215-2223 (2001)	Cephalorhynchus heavisidii	Delphinidae	NA	NA	NA	NA	missing
AF393571	FALSE	FALSE	FALSE	FALSE	TRUE	Mol. Ecol. 10 (9), 2215-2223 (2001)	Cephalorhynchus heavisidii	Delphinidae	NA	NA	NA	NA	missing
AF393572	FALSE	FALSE	FALSE	FALSE	TRUE	Mol. Ecol. 10 (9), 2215-2223 (2001)	Cephalorhynchus heavisidii	Delphinidae	NA	NA	NA	NA	missing
AF393573	FALSE	FALSE	FALSE	FALSE	TRUE	Mol. Ecol. 10 (9), 2215-2223 (2001)	Cephalorhynchus heavisidii	Delphinidae	NA	NA	NA	NA	missing
AF393574	FALSE	FALSE	FALSE	FALSE	TRUE	Mol. Ecol. 10 (9), 2215-2223 (2001)	Stenella coeruleoalba	Delphinidae	NA	NA	NA	NA	missing
AF395039	FALSE	FALSE	FALSE	FALSE	TRUE	Mar. Mamm. Sci. 16, 545-558 (2000)	Eubalaena glacialis	Balaenidae	NA	NA	NA	NA	missing
AF395040	FALSE	FALSE	FALSE	FALSE	TRUE	Mar. Mamm. Sci. 16, 545-558 (2000)	Eubalaena glacialis	Balaenidae	NA	NA	NA	NA	missing
AF395041	FALSE	FALSE	FALSE	FALSE	TRUE	Mar. Mamm. Sci. 16, 545-558 (2000)	Eubalaena glacialis	Balaenidae	NA	NA	NA	NA	missing
AF395042	FALSE	FALSE	FALSE	FALSE	TRUE	Mar. Mamm. Sci. 16, 545-558 (2000)	Eubalaena glacialis	Balaenidae	NA	NA	NA	NA	missing
AF395043	FALSE	FALSE	FALSE	FALSE	TRUE	Mar. Mamm. Sci. 16, 545-558 (2000)	Eubalaena glacialis	Balaenidae	NA	NA	NA	NA	missing
AF395044	FALSE	FALSE	FALSE	FALSE	TRUE	Mar. Mamm. Sci. 16, 545-558 (2000)	Eubalaena australis	Balaenidae	Argentina	NA	Southwest Atlantic Ocean	46.20 S 62.81 W	original
AF395045	FALSE	FALSE	FALSE	FALSE	TRUE	Mar. Mamm. Sci. 16, 545-558 (2000)	Eubalaena australis	Balaenidae	Argentina	NA	Southwest Atlantic Ocean	46.20 S 62.81 W	original
AF395046	FALSE	FALSE	FALSE	FALSE	TRUE	Mar. Mamm. Sci. 16, 545-558 (2000)	Eubalaena australis	Balaenidae	Argentina	NA	Southwest Atlantic Ocean	46.20 S 62.81 W	original
AF395047	FALSE	FALSE	FALSE	FALSE	TRUE	Mar. Mamm. Sci. 16, 545-558 (2000)	Eubalaena australis	Balaenidae	Argentina	NA	Southwest Atlantic Ocean	46.20 S 62.81 W	original
AF395048	FALSE	FALSE	FALSE	FALSE	TRUE	Mar. Mamm. Sci. 16, 545-558 (2000)	Eubalaena australis	Balaenidae	Argentina	NA	Southwest Atlantic Ocean	46.20 S 62.81 W	original
AF395049	FALSE	FALSE	FALSE	FALSE	TRUE	Mar. Mamm. Sci. 16, 545-558 (2000)	Eubalaena australis	Balaenidae	Argentina	NA	Southwest Atlantic Ocean	46.20 S 62.81 W	original
AF395050	FALSE	FALSE	FALSE	FALSE	TRUE	Mar. Mamm. Sci. 16, 545-558 (2000)	Eubalaena australis	Balaenidae	Argentina	NA	Southwest Atlantic Ocean	46.20 S 62.81 W	original
AF395051	FALSE	FALSE	FALSE	FALSE	TRUE	Mar. Mamm. Sci. 16, 545-558 (2000)	Eubalaena australis	Balaenidae	Argentina	NA	Southwest Atlantic Ocean	46.20 S 62.81 W	original
AF395052	FALSE	FALSE	FALSE	FALSE	TRUE	Mar. Mamm. Sci. 16, 545-558 (2000)	Eubalaena australis	Balaenidae	Argentina	NA	Southwest Atlantic Ocean	46.20 S 62.81 W	original
AF395053	FALSE	FALSE	FALSE	FALSE	TRUE	Mar. Mamm. Sci. 16, 545-558 (2000)	Eubalaena australis	Balaenidae	Argentina	NA	Southwest Atlantic Ocean	46.20 S 62.81 W	original
AF398372	FALSE	FALSE	FALSE	FALSE	TRUE	Unpublished	Balaenoptera edeni	Balaenopteridae	NA	NA	NA	NA	missing
AF420606	FALSE	FALSE	FALSE	FALSE	TRUE	J. Cetacean Res. Manag. 5 (1), 69-75 (2003)	Pontoporia blainvillei	Pontoporiidae	NA	NA	NA	NA	missing
AF420607	FALSE	FALSE	FALSE	FALSE	TRUE	J. Cetacean Res. Manag. 5 (1), 69-75 (2003)	Pontoporia blainvillei	Pontoporiidae	NA	NA	NA	NA	missing
AF420608	FALSE	FALSE	FALSE	FALSE	TRUE	J. Cetacean Res. Manag. 5 (1), 69-75 (2003)	Pontoporia blainvillei	Pontoporiidae	NA	NA	NA	NA	missing
AF420609	FALSE	FALSE	FALSE	FALSE	TRUE	J. Cetacean Res. Manag. 5 (1), 69-75 (2003)	Pontoporia blainvillei	Pontoporiidae	NA	NA	NA	NA	missing
AF420610	FALSE	FALSE	FALSE	FALSE	TRUE	J. Cetacean Res. Manag. 5 (1), 69-75 (2003)	Pontoporia blainvillei	Pontoporiidae	NA	NA	NA	NA	missing
AF425253	FALSE	FALSE	FALSE	TRUE	FALSE	Submitted (27-SEP-2001) The Institute of Cetacean Research, 4-18, Toyomi, Chuo-ku, Tokyo 104-0055, Japan	Tursiops aduncus	Delphinidae	Japan: Western Kyushu	NA	Northwest Pacific Ocean	40.35 N 147.37 E	original
AF425254	FALSE	FALSE	FALSE	TRUE	FALSE	Submitted (27-SEP-2001) The Institute of Cetacean Research, 4-18, Toyomi, Chuo-ku, Tokyo 104-0055, Japan	Tursiops aduncus	Delphinidae	Japan: Western Kyushu	NA	Northwest Pacific Ocean	40.35 N 147.37 E	original
AF441259	FALSE	FALSE	FALSE	TRUE	FALSE	Mar. Mamm. Sci. 18 (3), 577-608 (2002)	Mesoplodon perrini	Ziphiidae	USA: stranded at Camp Pendleton, California	NA	Northwest Atlantic Ocean	40.522 N 65.856 W	original
AF441260	FALSE	FALSE	FALSE	TRUE	FALSE	Mar. Mamm. Sci. 18 (3), 577-608 (2002)	Mesoplodon perrini	Ziphiidae	USA: stranded at Camp Pendleton, California	NA	Northwest Atlantic Ocean	40.522 N 65.856 W	original
AF441261	FALSE	FALSE	FALSE	TRUE	FALSE	Mar. Mamm. Sci. 18 (3), 577-608 (2002)	Mesoplodon perrini	Ziphiidae	USA: stranded at Carlsbad, California	NA	Northwest Atlantic Ocean	40.522 N 65.856 W	original
AF441262	FALSE	FALSE	FALSE	TRUE	FALSE	Mar. Mamm. Sci. 18 (3), 577-608 (2002)	Mesoplodon perrini	Ziphiidae	USA: stranded at Torrey Pines State Reserve, California	NA	Northwest Atlantic Ocean	40.522 N 65.856 W	original
AF441263	FALSE	FALSE	FALSE	TRUE	FALSE	Mar. Mamm. Sci. 18 (3), 577-608 (2002)	Mesoplodon perrini	Ziphiidae	USA: stranded at Monterey, California	NA	Northwest Atlantic Ocean	40.522 N 65.856 W	original
AF459506	FALSE	FALSE	FALSE	FALSE	TRUE	Unpublished	Tursiops aduncus	Delphinidae	China: Dongshan, Fujian Province	NA	Northwest Pacific Ocean	40.35 N 147.37 E	original
AF459507	FALSE	FALSE	FALSE	FALSE	TRUE	Unpublished	Tursiops aduncus	Delphinidae	China: Dongshan, Fujian Province	NA	Northwest Pacific Ocean	40.35 N 147.37 E	original
AF459508	FALSE	FALSE	FALSE	FALSE	TRUE	Unpublished	Tursiops truncatus	Delphinidae	China: Zhoushan, Zhejiang Province	NA	Northwest Pacific Ocean	40.35 N 147.37 E	original
AF459509	FALSE	FALSE	FALSE	FALSE	TRUE	Unpublished	Tursiops truncatus	Delphinidae	China: Zhoushan, Zhejiang Province	NA	Northwest Pacific Ocean	40.35 N 147.37 E	original
AF459510	FALSE	FALSE	FALSE	FALSE	TRUE	Unpublished	Tursiops truncatus	Delphinidae	China: Lianyungang, Jiangsu Province	NA	Northwest Pacific Ocean	40.35 N 147.37 E	original
AF459511	FALSE	FALSE	FALSE	FALSE	TRUE	Unpublished	Tursiops truncatus	Delphinidae	China: Dongshan, Fujian Province	NA	Northwest Pacific Ocean	40.35 N 147.37 E	original
AF459512	FALSE	FALSE	FALSE	FALSE	TRUE	Unpublished	Tursiops truncatus	Delphinidae	China: Lianyungang, Jiangsu Province	NA	Northwest Pacific Ocean	40.35 N 147.37 E	original
AF459513	FALSE	FALSE	FALSE	FALSE	TRUE	Unpublished	Tursiops truncatus	Delphinidae	China: Zhoushan, Zhejiang Province	NA	Northwest Pacific Ocean	40.35 N 147.37 E	original
AF459514	FALSE	FALSE	FALSE	FALSE	TRUE	Unpublished	Tursiops truncatus	Delphinidae	China: Zhoushan, Zhejiang Province	NA	Northwest Pacific Ocean	40.35 N 147.37 E	original
AF459515	FALSE	FALSE	FALSE	FALSE	TRUE	Unpublished	Tursiops truncatus	Delphinidae	China: Lianyungang, Jiangsu Province	NA	Northwest Pacific Ocean	40.35 N 147.37 E	original
AF459516	FALSE	FALSE	FALSE	FALSE	TRUE	Unpublished	Tursiops aduncus	Delphinidae	China: Beihai, Guangxi Province	NA	Northwest Pacific Ocean	40.35 N 147.37 E	original
AF459517	FALSE	FALSE	FALSE	FALSE	TRUE	Unpublished	Tursiops aduncus	Delphinidae	China: Beihai, Guangxi Province	NA	Northwest Pacific Ocean	40.35 N 147.37 E	original
AF459518	FALSE	FALSE	FALSE	FALSE	TRUE	Unpublished	Tursiops aduncus	Delphinidae	China: Dongshan, Fujian Province	NA	Northwest Pacific Ocean	40.35 N 147.37 E	original
AF459519	FALSE	FALSE	FALSE	FALSE	TRUE	Unpublished	Tursiops aduncus	Delphinidae	China: Xiamen, Fujian Province	NA	Northwest Pacific Ocean	40.35 N 147.37 E	original
AF459520	FALSE	FALSE	FALSE	FALSE	TRUE	Unpublished	Tursiops aduncus	Delphinidae	China: Beihai, Guangxi Province	NA	Northwest Pacific Ocean	40.35 N 147.37 E	original
AF459521	FALSE	FALSE	FALSE	FALSE	TRUE	Unpublished	Tursiops aduncus	Delphinidae	China: Dongshan, Fujian Province	NA	Northwest Pacific Ocean	40.35 N 147.37 E	original
AF459522	FALSE	FALSE	FALSE	FALSE	TRUE	Unpublished	Tursiops truncatus	Delphinidae	China: Zhoushan, Zhejiang Province	NA	Northwest Pacific Ocean	40.35 N 147.37 E	original
AF459523	FALSE	FALSE	FALSE	FALSE	TRUE	Unpublished	Tursiops truncatus	Delphinidae	China: Dongshan, Fujian Province	NA	Northwest Pacific Ocean	40.35 N 147.37 E	original
AF461818	FALSE	FALSE	FALSE	FALSE	TRUE	J. Cetacean Res. Manag. 4 (2), 111-122 (2002)	Phocoena phocoena	Phocoenidae	NA	NA	NA	NA	missing
AF461819	FALSE	FALSE	FALSE	FALSE	TRUE	J. Cetacean Res. Manag. 4 (2), 111-122 (2002)	Phocoena phocoena	Phocoenidae	NA	NA	NA	NA	missing
AF461820	FALSE	FALSE	FALSE	FALSE	TRUE	J. Cetacean Res. Manag. 4 (2), 111-122 (2002)	Phocoena phocoena	Phocoenidae	NA	NA	NA	NA	missing
AF461821	FALSE	FALSE	FALSE	FALSE	TRUE	J. Cetacean Res. Manag. 4 (2), 111-122 (2002)	Phocoena phocoena	Phocoenidae	NA	NA	NA	NA	missing
AF461822	FALSE	FALSE	FALSE	FALSE	TRUE	J. Cetacean Res. Manag. 4 (2), 111-122 (2002)	Phocoena phocoena	Phocoenidae	NA	NA	NA	NA	missing
AF461823	FALSE	FALSE	FALSE	FALSE	TRUE	J. Cetacean Res. Manag. 4 (2), 111-122 (2002)	Phocoena phocoena	Phocoenidae	NA	NA	NA	NA	missing
AF461824	FALSE	FALSE	FALSE	FALSE	TRUE	J. Cetacean Res. Manag. 4 (2), 111-122 (2002)	Phocoena phocoena	Phocoenidae	NA	NA	NA	NA	missing
AF461825	FALSE	FALSE	FALSE	FALSE	TRUE	J. Cetacean Res. Manag. 4 (2), 111-122 (2002)	Phocoena phocoena	Phocoenidae	NA	NA	NA	NA	missing
AF461826	FALSE	FALSE	FALSE	FALSE	TRUE	J. Cetacean Res. Manag. 4 (2), 111-122 (2002)	Phocoena phocoena	Phocoenidae	NA	NA	NA	NA	missing
AF461827	FALSE	FALSE	FALSE	FALSE	TRUE	J. Cetacean Res. Manag. 4 (2), 111-122 (2002)	Phocoena phocoena	Phocoenidae	NA	NA	NA	NA	missing
AF461828	FALSE	FALSE	FALSE	FALSE	TRUE	J. Cetacean Res. Manag. 4 (2), 111-122 (2002)	Phocoena phocoena	Phocoenidae	NA	NA	NA	NA	missing
AF461829	FALSE	FALSE	FALSE	FALSE	TRUE	J. Cetacean Res. Manag. 4 (2), 111-122 (2002)	Phocoena phocoena	Phocoenidae	NA	NA	NA	NA	missing
AF461830	FALSE	FALSE	FALSE	FALSE	TRUE	J. Cetacean Res. Manag. 4 (2), 111-122 (2002)	Phocoena phocoena	Phocoenidae	NA	NA	NA	NA	missing
AF461831	FALSE	FALSE	FALSE	FALSE	TRUE	J. Cetacean Res. Manag. 4 (2), 111-122 (2002)	Phocoena phocoena	Phocoenidae	NA	NA	NA	NA	missing
AF461832	FALSE	FALSE	FALSE	FALSE	TRUE	J. Cetacean Res. Manag. 4 (2), 111-122 (2002)	Phocoena phocoena	Phocoenidae	NA	NA	NA	NA	missing
AF461833	FALSE	FALSE	FALSE	FALSE	TRUE	J. Cetacean Res. Manag. 4 (2), 111-122 (2002)	Phocoena phocoena	Phocoenidae	NA	NA	NA	NA	missing
AF461834	FALSE	FALSE	FALSE	FALSE	TRUE	J. Cetacean Res. Manag. 4 (2), 111-122 (2002)	Phocoena phocoena	Phocoenidae	NA	NA	NA	NA	missing
AF461835	FALSE	FALSE	FALSE	FALSE	TRUE	J. Cetacean Res. Manag. 4 (2), 111-122 (2002)	Phocoena phocoena	Phocoenidae	NA	NA	NA	NA	missing
AF461836	FALSE	FALSE	FALSE	FALSE	TRUE	J. Cetacean Res. Manag. 4 (2), 111-122 (2002)	Phocoena phocoena	Phocoenidae	NA	NA	NA	NA	missing
AF461837	FALSE	FALSE	FALSE	FALSE	TRUE	J. Cetacean Res. Manag. 4 (2), 111-122 (2002)	Phocoena phocoena	Phocoenidae	NA	NA	NA	NA	missing
AF461838	FALSE	FALSE	FALSE	FALSE	TRUE	J. Cetacean Res. Manag. 4 (2), 111-122 (2002)	Phocoena phocoena	Phocoenidae	NA	NA	NA	NA	missing
AF461839	FALSE	FALSE	FALSE	FALSE	TRUE	J. Cetacean Res. Manag. 4 (2), 111-122 (2002)	Phocoena phocoena	Phocoenidae	NA	NA	NA	NA	missing
AF461840	FALSE	FALSE	FALSE	FALSE	TRUE	J. Cetacean Res. Manag. 4 (2), 111-122 (2002)	Phocoena phocoena	Phocoenidae	NA	NA	NA	NA	missing
AF461841	FALSE	FALSE	FALSE	FALSE	TRUE	J. Cetacean Res. Manag. 4 (2), 111-122 (2002)	Phocoena phocoena	Phocoenidae	NA	NA	NA	NA	missing
AF461842	FALSE	FALSE	FALSE	FALSE	TRUE	J. Cetacean Res. Manag. 4 (2), 111-122 (2002)	Phocoena phocoena	Phocoenidae	NA	NA	NA	NA	missing
AF461843	FALSE	FALSE	FALSE	FALSE	TRUE	J. Cetacean Res. Manag. 4 (2), 111-122 (2002)	Phocoena phocoena	Phocoenidae	NA	NA	NA	NA	missing
AF461844	FALSE	FALSE	FALSE	FALSE	TRUE	J. Cetacean Res. Manag. 4 (2), 111-122 (2002)	Phocoena phocoena	Phocoenidae	NA	NA	NA	NA	missing
AF461845	FALSE	FALSE	FALSE	FALSE	TRUE	J. Cetacean Res. Manag. 4 (2), 111-122 (2002)	Phocoena phocoena	Phocoenidae	NA	NA	NA	NA	missing
AF461846	FALSE	FALSE	FALSE	FALSE	TRUE	J. Cetacean Res. Manag. 4 (2), 111-122 (2002)	Phocoena phocoena	Phocoenidae	NA	NA	NA	NA	missing
AF461847	FALSE	FALSE	FALSE	FALSE	TRUE	J. Cetacean Res. Manag. 4 (2), 111-122 (2002)	Phocoena phocoena	Phocoenidae	NA	NA	NA	NA	missing
AF461848	FALSE	FALSE	FALSE	FALSE	TRUE	J. Cetacean Res. Manag. 4 (2), 111-122 (2002)	Phocoena phocoena	Phocoenidae	NA	NA	NA	NA	missing
AF461849	FALSE	FALSE	FALSE	FALSE	TRUE	J. Cetacean Res. Manag. 4 (2), 111-122 (2002)	Phocoena phocoena	Phocoenidae	NA	NA	NA	NA	missing
AF461850	FALSE	FALSE	FALSE	FALSE	TRUE	J. Cetacean Res. Manag. 4 (2), 111-122 (2002)	Phocoena phocoena	Phocoenidae	NA	NA	NA	NA	missing
AF461851	FALSE	FALSE	FALSE	FALSE	TRUE	J. Cetacean Res. Manag. 4 (2), 111-122 (2002)	Phocoena phocoena	Phocoenidae	NA	NA	NA	NA	missing
AF461852	FALSE	FALSE	FALSE	FALSE	TRUE	J. Cetacean Res. Manag. 4 (2), 111-122 (2002)	Phocoena phocoena	Phocoenidae	NA	NA	NA	NA	missing
AF461853	FALSE	FALSE	FALSE	FALSE	TRUE	J. Cetacean Res. Manag. 4 (2), 111-122 (2002)	Phocoena phocoena	Phocoenidae	NA	NA	NA	NA	missing
AF461854	FALSE	FALSE	FALSE	FALSE	TRUE	J. Cetacean Res. Manag. 4 (2), 111-122 (2002)	Phocoena phocoena	Phocoenidae	NA	NA	NA	NA	missing
AF461855	FALSE	FALSE	FALSE	FALSE	TRUE	J. Cetacean Res. Manag. 4 (2), 111-122 (2002)	Phocoena phocoena	Phocoenidae	NA	NA	NA	NA	missing
AF461856	FALSE	FALSE	FALSE	FALSE	TRUE	J. Cetacean Res. Manag. 4 (2), 111-122 (2002)	Phocoena phocoena	Phocoenidae	NA	NA	NA	NA	missing
AF461857	FALSE	FALSE	FALSE	FALSE	TRUE	J. Cetacean Res. Manag. 4 (2), 111-122 (2002)	Phocoena phocoena	Phocoenidae	NA	NA	NA	NA	missing
AF461858	FALSE	FALSE	FALSE	FALSE	TRUE	J. Cetacean Res. Manag. 4 (2), 111-122 (2002)	Phocoena phocoena	Phocoenidae	NA	NA	NA	NA	missing
AF461859	FALSE	FALSE	FALSE	FALSE	TRUE	J. Cetacean Res. Manag. 4 (2), 111-122 (2002)	Phocoena phocoena	Phocoenidae	NA	NA	NA	NA	missing
AF461860	FALSE	FALSE	FALSE	FALSE	TRUE	J. Cetacean Res. Manag. 4 (2), 111-122 (2002)	Phocoena phocoena	Phocoenidae	NA	NA	NA	NA	missing
AF461861	FALSE	FALSE	FALSE	FALSE	TRUE	J. Cetacean Res. Manag. 4 (2), 111-122 (2002)	Phocoena phocoena	Phocoenidae	NA	NA	NA	NA	missing
AF461862	FALSE	FALSE	FALSE	FALSE	TRUE	J. Cetacean Res. Manag. 4 (2), 111-122 (2002)	Phocoena phocoena	Phocoenidae	NA	NA	NA	NA	missing
AF461863	FALSE	FALSE	FALSE	FALSE	TRUE	J. Cetacean Res. Manag. 4 (2), 111-122 (2002)	Phocoena phocoena	Phocoenidae	NA	NA	NA	NA	missing
AF461864	FALSE	FALSE	FALSE	FALSE	TRUE	J. Cetacean Res. Manag. 4 (2), 111-122 (2002)	Phocoena phocoena	Phocoenidae	NA	NA	NA	NA	missing
AF461865	FALSE	FALSE	FALSE	FALSE	TRUE	J. Cetacean Res. Manag. 4 (2), 111-122 (2002)	Phocoena phocoena	Phocoenidae	NA	NA	NA	NA	missing
AF461866	FALSE	FALSE	FALSE	FALSE	TRUE	J. Cetacean Res. Manag. 4 (2), 111-122 (2002)	Phocoena phocoena	Phocoenidae	NA	NA	NA	NA	missing
AF461867	FALSE	FALSE	FALSE	FALSE	TRUE	J. Cetacean Res. Manag. 4 (2), 111-122 (2002)	Phocoena phocoena	Phocoenidae	NA	NA	NA	NA	missing
AF461868	FALSE	FALSE	FALSE	FALSE	TRUE	J. Cetacean Res. Manag. 4 (2), 111-122 (2002)	Phocoena phocoena	Phocoenidae	NA	NA	NA	NA	missing
AF461869	FALSE	FALSE	FALSE	FALSE	TRUE	J. Cetacean Res. Manag. 4 (2), 111-122 (2002)	Phocoena phocoena	Phocoenidae	NA	NA	NA	NA	missing
AF461870	FALSE	FALSE	FALSE	FALSE	TRUE	J. Cetacean Res. Manag. 4 (2), 111-122 (2002)	Phocoena phocoena	Phocoenidae	NA	NA	NA	NA	missing
AF461871	FALSE	FALSE	FALSE	FALSE	TRUE	J. Cetacean Res. Manag. 4 (2), 111-122 (2002)	Phocoena phocoena	Phocoenidae	NA	NA	NA	NA	missing
AF461872	FALSE	FALSE	FALSE	FALSE	TRUE	J. Cetacean Res. Manag. 4 (2), 111-122 (2002)	Phocoena phocoena	Phocoenidae	NA	NA	NA	NA	missing
AF461873	FALSE	FALSE	FALSE	FALSE	TRUE	J. Cetacean Res. Manag. 4 (2), 111-122 (2002)	Phocoena phocoena	Phocoenidae	NA	NA	NA	NA	missing
AF461874	FALSE	FALSE	FALSE	FALSE	TRUE	J. Cetacean Res. Manag. 4 (2), 111-122 (2002)	Phocoena phocoena	Phocoenidae	NA	NA	NA	NA	missing
AF461875	FALSE	FALSE	FALSE	FALSE	TRUE	J. Cetacean Res. Manag. 4 (2), 111-122 (2002)	Phocoena phocoena	Phocoenidae	NA	NA	NA	NA	missing
AF461876	FALSE	FALSE	FALSE	FALSE	TRUE	J. Cetacean Res. Manag. 4 (2), 111-122 (2002)	Phocoena phocoena	Phocoenidae	NA	NA	NA	NA	missing
AF461877	FALSE	FALSE	FALSE	FALSE	TRUE	J. Cetacean Res. Manag. 4 (2), 111-122 (2002)	Phocoena phocoena	Phocoenidae	NA	NA	NA	NA	missing
AF461878	FALSE	FALSE	FALSE	FALSE	TRUE	J. Cetacean Res. Manag. 4 (2), 111-122 (2002)	Phocoena phocoena	Phocoenidae	NA	NA	NA	NA	missing
AF461879	FALSE	FALSE	FALSE	FALSE	TRUE	J. Cetacean Res. Manag. 4 (2), 111-122 (2002)	Phocoena phocoena	Phocoenidae	NA	NA	NA	NA	missing
AF461880	FALSE	FALSE	FALSE	FALSE	TRUE	J. Cetacean Res. Manag. 4 (2), 111-122 (2002)	Phocoena phocoena	Phocoenidae	NA	NA	NA	NA	missing
AF461881	FALSE	FALSE	FALSE	FALSE	TRUE	J. Cetacean Res. Manag. 4 (2), 111-122 (2002)	Phocoena phocoena	Phocoenidae	NA	NA	NA	NA	missing
AF461882	FALSE	FALSE	FALSE	FALSE	TRUE	J. Cetacean Res. Manag. 4 (2), 111-122 (2002)	Phocoena phocoena	Phocoenidae	NA	NA	NA	NA	missing
AF461883	FALSE	FALSE	FALSE	FALSE	TRUE	J. Cetacean Res. Manag. 4 (2), 111-122 (2002)	Phocoena phocoena	Phocoenidae	NA	NA	NA	NA	missing
AF461884	FALSE	FALSE	FALSE	FALSE	TRUE	J. Cetacean Res. Manag. 4 (2), 111-122 (2002)	Phocoena phocoena	Phocoenidae	NA	NA	NA	NA	missing
AF461885	FALSE	FALSE	FALSE	FALSE	TRUE	J. Cetacean Res. Manag. 4 (2), 111-122 (2002)	Phocoena phocoena	Phocoenidae	NA	NA	NA	NA	missing
AF461886	FALSE	FALSE	FALSE	FALSE	TRUE	J. Cetacean Res. Manag. 4 (2), 111-122 (2002)	Phocoena phocoena	Phocoenidae	NA	NA	NA	NA	missing
AF461887	FALSE	FALSE	FALSE	FALSE	TRUE	J. Cetacean Res. Manag. 4 (2), 111-122 (2002)	Phocoena phocoena	Phocoenidae	NA	NA	NA	NA	missing
AF461888	FALSE	FALSE	FALSE	FALSE	TRUE	J. Cetacean Res. Manag. 4 (2), 111-122 (2002)	Phocoena phocoena	Phocoenidae	NA	NA	NA	NA	missing
AF461889	FALSE	FALSE	FALSE	FALSE	TRUE	J. Cetacean Res. Manag. 4 (2), 111-122 (2002)	Phocoena phocoena	Phocoenidae	NA	NA	NA	NA	missing
AF461890	FALSE	FALSE	FALSE	FALSE	TRUE	J. Cetacean Res. Manag. 4 (2), 111-122 (2002)	Phocoena phocoena	Phocoenidae	NA	NA	NA	NA	missing
AF461891	FALSE	FALSE	FALSE	FALSE	TRUE	J. Cetacean Res. Manag. 4 (2), 111-122 (2002)	Phocoena phocoena	Phocoenidae	NA	NA	NA	NA	missing
AF481866	FALSE	FALSE	FALSE	FALSE	TRUE	Unpublished	Neophocaena asiaeorientalis	Phocoenidae	NA	NA	NA	NA	missing
AF481867	FALSE	FALSE	FALSE	FALSE	TRUE	Unpublished	Neophocaena asiaeorientalis	Phocoenidae	NA	NA	NA	NA	missing
AF481868	FALSE	FALSE	FALSE	FALSE	TRUE	Unpublished	Neophocaena asiaeorientalis	Phocoenidae	NA	NA	NA	NA	missing
AF481869	FALSE	FALSE	FALSE	FALSE	TRUE	Unpublished	Neophocaena asiaeorientalis	Phocoenidae	NA	NA	NA	NA	missing
AF481870	FALSE	FALSE	FALSE	FALSE	TRUE	Unpublished	Neophocaena asiaeorientalis	Phocoenidae	NA	NA	NA	NA	missing
AF481871	FALSE	FALSE	FALSE	FALSE	TRUE	Unpublished	Neophocaena asiaeorientalis	Phocoenidae	NA	NA	NA	NA	missing
AF481872	FALSE	FALSE	FALSE	FALSE	TRUE	Unpublished	Neophocaena asiaeorientalis	Phocoenidae	NA	NA	NA	NA	missing
AF481873	FALSE	FALSE	FALSE	FALSE	TRUE	Unpublished	Neophocaena asiaeorientalis	Phocoenidae	NA	NA	NA	NA	missing
AF481874	FALSE	FALSE	FALSE	FALSE	TRUE	Unpublished	Neophocaena asiaeorientalis	Phocoenidae	NA	NA	NA	NA	missing
AF487467	FALSE	FALSE	FALSE	FALSE	TRUE	Unpublished	Balaenoptera acutorostrata	Balaenopteridae	NA	NA	NA	NA	missing
AF487468	FALSE	FALSE	FALSE	FALSE	TRUE	Unpublished	Balaenoptera acutorostrata	Balaenopteridae	NA	NA	NA	NA	missing
AF487469	FALSE	FALSE	FALSE	FALSE	TRUE	Unpublished	Balaenoptera acutorostrata	Balaenopteridae	NA	NA	NA	NA	missing
AF487470	FALSE	FALSE	FALSE	FALSE	TRUE	Unpublished	Balaenoptera acutorostrata	Balaenopteridae	NA	NA	NA	NA	missing
AF487471	FALSE	FALSE	FALSE	FALSE	TRUE	Unpublished	Balaenoptera acutorostrata	Balaenopteridae	NA	NA	NA	NA	missing
AF487472	FALSE	FALSE	FALSE	FALSE	TRUE	Unpublished	Balaenoptera acutorostrata	Balaenopteridae	NA	NA	NA	NA	missing
AF487473	FALSE	FALSE	FALSE	FALSE	TRUE	Unpublished	Balaenoptera acutorostrata	Balaenopteridae	NA	NA	NA	NA	missing
AF487474	FALSE	FALSE	FALSE	FALSE	TRUE	Unpublished	Balaenoptera acutorostrata	Balaenopteridae	NA	NA	NA	NA	missing
AF487475	FALSE	FALSE	FALSE	FALSE	TRUE	Unpublished	Balaenoptera acutorostrata	Balaenopteridae	NA	NA	NA	NA	missing
AF487476	FALSE	FALSE	FALSE	FALSE	TRUE	Unpublished	Balaenoptera acutorostrata	Balaenopteridae	NA	NA	NA	NA	missing
AF487477	FALSE	FALSE	FALSE	FALSE	TRUE	Unpublished	Balaenoptera acutorostrata	Balaenopteridae	NA	NA	NA	NA	missing
AF487478	FALSE	FALSE	FALSE	FALSE	TRUE	Unpublished	Balaenoptera acutorostrata	Balaenopteridae	NA	NA	NA	NA	missing
AF487479	FALSE	FALSE	FALSE	FALSE	TRUE	Unpublished	Balaenoptera acutorostrata	Balaenopteridae	NA	NA	NA	NA	missing
AF487480	FALSE	FALSE	FALSE	FALSE	TRUE	Unpublished	Balaenoptera acutorostrata	Balaenopteridae	NA	NA	NA	NA	missing
AF487481	FALSE	FALSE	FALSE	FALSE	TRUE	Unpublished	Balaenoptera acutorostrata	Balaenopteridae	NA	NA	NA	NA	missing
AF487482	FALSE	FALSE	FALSE	FALSE	TRUE	Unpublished	Balaenoptera acutorostrata	Balaenopteridae	NA	NA	NA	NA	missing
AF487483	FALSE	FALSE	FALSE	FALSE	TRUE	Unpublished	Balaenoptera acutorostrata	Balaenopteridae	NA	NA	NA	NA	missing
AF487484	FALSE	FALSE	FALSE	FALSE	TRUE	Unpublished	Balaenoptera acutorostrata	Balaenopteridae	NA	NA	NA	NA	missing
AF487485	FALSE	FALSE	FALSE	FALSE	TRUE	Unpublished	Balaenoptera acutorostrata	Balaenopteridae	NA	NA	NA	NA	missing
AF487486	FALSE	FALSE	FALSE	FALSE	TRUE	Unpublished	Balaenoptera acutorostrata	Balaenopteridae	NA	NA	NA	NA	missing
AF487487	FALSE	FALSE	FALSE	FALSE	TRUE	Unpublished	Balaenoptera acutorostrata	Balaenopteridae	NA	NA	NA	NA	missing
AF487488	FALSE	FALSE	FALSE	FALSE	TRUE	Unpublished	Balaenoptera acutorostrata	Balaenopteridae	NA	NA	NA	NA	missing
AF487489	FALSE	FALSE	FALSE	FALSE	TRUE	Unpublished	Balaenoptera acutorostrata	Balaenopteridae	NA	NA	NA	NA	missing
AF487490	FALSE	FALSE	FALSE	FALSE	TRUE	Unpublished	Balaenoptera acutorostrata	Balaenopteridae	NA	NA	NA	NA	missing
AF487491	FALSE	FALSE	FALSE	FALSE	TRUE	Unpublished	Balaenoptera acutorostrata	Balaenopteridae	NA	NA	NA	NA	missing
AF492413	FALSE	FALSE	FALSE	FALSE	TRUE	Mar. Mamm. Sci. 18, 609-621 (2002)	Mesoplodon peruvianus	Ziphiidae	NA	NA	NA	NA	missing
AF516679	FALSE	FALSE	FALSE	FALSE	TRUE	Ir. Nat. J. 27 (4), 168-169 (2002)	Ziphius cavirostris	Ziphiidae	NA	NA	NA	NA	missing
AF516824	FALSE	FALSE	FALSE	FALSE	TRUE	Genes Genet. Syst. 78 (1), 81-91 (2003)	Phocoenoides dalli	Phocoenidae	NA	NA	NA	NA	missing
AF516825	FALSE	FALSE	FALSE	FALSE	TRUE	Genes Genet. Syst. 78 (1), 81-91 (2003)	Phocoenoides dalli	Phocoenidae	NA	NA	NA	NA	missing
AF516826	FALSE	FALSE	FALSE	FALSE	TRUE	Genes Genet. Syst. 78 (1), 81-91 (2003)	Phocoenoides dalli	Phocoenidae	NA	NA	NA	NA	missing
AF516827	FALSE	FALSE	FALSE	FALSE	TRUE	Genes Genet. Syst. 78 (1), 81-91 (2003)	Phocoenoides dalli	Phocoenidae	NA	NA	NA	NA	missing
AF516828	FALSE	FALSE	FALSE	FALSE	TRUE	Genes Genet. Syst. 78 (1), 81-91 (2003)	Phocoenoides dalli	Phocoenidae	NA	NA	NA	NA	missing
AF516829	FALSE	FALSE	FALSE	FALSE	TRUE	Genes Genet. Syst. 78 (1), 81-91 (2003)	Phocoenoides dalli	Phocoenidae	NA	NA	NA	NA	missing
AF516830	FALSE	FALSE	FALSE	FALSE	TRUE	Genes Genet. Syst. 78 (1), 81-91 (2003)	Phocoenoides dalli	Phocoenidae	NA	NA	NA	NA	missing
AF516831	FALSE	FALSE	FALSE	FALSE	TRUE	Genes Genet. Syst. 78 (1), 81-91 (2003)	Phocoenoides dalli	Phocoenidae	NA	NA	NA	NA	missing
AF516832	FALSE	FALSE	FALSE	FALSE	TRUE	Genes Genet. Syst. 78 (1), 81-91 (2003)	Phocoenoides dalli	Phocoenidae	NA	NA	NA	NA	missing
AF516833	FALSE	FALSE	FALSE	FALSE	TRUE	Genes Genet. Syst. 78 (1), 81-91 (2003)	Phocoenoides dalli	Phocoenidae	NA	NA	NA	NA	missing
AF516834	FALSE	FALSE	FALSE	FALSE	TRUE	Genes Genet. Syst. 78 (1), 81-91 (2003)	Phocoenoides dalli	Phocoenidae	NA	NA	NA	NA	missing
AF516835	FALSE	FALSE	FALSE	FALSE	TRUE	Genes Genet. Syst. 78 (1), 81-91 (2003)	Phocoenoides dalli	Phocoenidae	NA	NA	NA	NA	missing
AF516836	FALSE	FALSE	FALSE	FALSE	TRUE	Genes Genet. Syst. 78 (1), 81-91 (2003)	Phocoenoides dalli	Phocoenidae	NA	NA	NA	NA	missing
AF516837	FALSE	FALSE	FALSE	FALSE	TRUE	Genes Genet. Syst. 78 (1), 81-91 (2003)	Phocoenoides dalli	Phocoenidae	NA	NA	NA	NA	missing
AF516838	FALSE	FALSE	FALSE	FALSE	TRUE	Genes Genet. Syst. 78 (1), 81-91 (2003)	Phocoenoides dalli	Phocoenidae	NA	NA	NA	NA	missing
AF516839	FALSE	FALSE	FALSE	FALSE	TRUE	Genes Genet. Syst. 78 (1), 81-91 (2003)	Phocoenoides dalli	Phocoenidae	NA	NA	NA	NA	missing
AF516840	FALSE	FALSE	FALSE	FALSE	TRUE	Genes Genet. Syst. 78 (1), 81-91 (2003)	Phocoenoides dalli	Phocoenidae	NA	NA	NA	NA	missing
AF516841	FALSE	FALSE	FALSE	FALSE	TRUE	Genes Genet. Syst. 78 (1), 81-91 (2003)	Phocoenoides dalli	Phocoenidae	NA	NA	NA	NA	missing
AF516842	FALSE	FALSE	FALSE	FALSE	TRUE	Genes Genet. Syst. 78 (1), 81-91 (2003)	Phocoenoides dalli	Phocoenidae	NA	NA	NA	NA	missing
AF516843	FALSE	FALSE	FALSE	FALSE	TRUE	Genes Genet. Syst. 78 (1), 81-91 (2003)	Phocoenoides dalli	Phocoenidae	NA	NA	NA	NA	missing
AF516844	FALSE	FALSE	FALSE	FALSE	TRUE	Genes Genet. Syst. 78 (1), 81-91 (2003)	Phocoenoides dalli	Phocoenidae	NA	NA	NA	NA	missing
AF516845	FALSE	FALSE	FALSE	FALSE	TRUE	Genes Genet. Syst. 78 (1), 81-91 (2003)	Phocoenoides dalli	Phocoenidae	NA	NA	NA	NA	missing
AF516846	FALSE	FALSE	FALSE	FALSE	TRUE	Genes Genet. Syst. 78 (1), 81-91 (2003)	Phocoenoides dalli	Phocoenidae	NA	NA	NA	NA	missing
AF516847	FALSE	FALSE	FALSE	FALSE	TRUE	Genes Genet. Syst. 78 (1), 81-91 (2003)	Phocoenoides dalli	Phocoenidae	NA	NA	NA	NA	missing
AF516848	FALSE	FALSE	FALSE	FALSE	TRUE	Genes Genet. Syst. 78 (1), 81-91 (2003)	Phocoenoides dalli	Phocoenidae	NA	NA	NA	NA	missing
AF516849	FALSE	FALSE	FALSE	FALSE	TRUE	Genes Genet. Syst. 78 (1), 81-91 (2003)	Phocoenoides dalli	Phocoenidae	NA	NA	NA	NA	missing
AF516850	FALSE	FALSE	FALSE	FALSE	TRUE	Genes Genet. Syst. 78 (1), 81-91 (2003)	Phocoenoides dalli	Phocoenidae	NA	NA	NA	NA	missing
AF516851	FALSE	FALSE	FALSE	FALSE	TRUE	Genes Genet. Syst. 78 (1), 81-91 (2003)	Phocoenoides dalli	Phocoenidae	NA	NA	NA	NA	missing
AF516852	FALSE	FALSE	FALSE	FALSE	TRUE	Genes Genet. Syst. 78 (1), 81-91 (2003)	Phocoenoides dalli	Phocoenidae	NA	NA	NA	NA	missing
AF516853	FALSE	FALSE	FALSE	FALSE	TRUE	Genes Genet. Syst. 78 (1), 81-91 (2003)	Phocoenoides dalli	Phocoenidae	NA	NA	NA	NA	missing
AF516854	FALSE	FALSE	FALSE	FALSE	TRUE	Genes Genet. Syst. 78 (1), 81-91 (2003)	Phocoenoides dalli	Phocoenidae	NA	NA	NA	NA	missing
AF516855	FALSE	FALSE	FALSE	FALSE	TRUE	Genes Genet. Syst. 78 (1), 81-91 (2003)	Phocoenoides dalli	Phocoenidae	NA	NA	NA	NA	missing
AF516856	FALSE	FALSE	FALSE	FALSE	TRUE	Genes Genet. Syst. 78 (1), 81-91 (2003)	Phocoenoides dalli	Phocoenidae	NA	NA	NA	NA	missing
AF516857	FALSE	FALSE	FALSE	FALSE	TRUE	Genes Genet. Syst. 78 (1), 81-91 (2003)	Phocoenoides dalli	Phocoenidae	NA	NA	NA	NA	missing
AF516858	FALSE	FALSE	FALSE	FALSE	TRUE	Genes Genet. Syst. 78 (1), 81-91 (2003)	Phocoenoides dalli	Phocoenidae	NA	NA	NA	NA	missing
AF516859	FALSE	FALSE	FALSE	FALSE	TRUE	Genes Genet. Syst. 78 (1), 81-91 (2003)	Phocoenoides dalli	Phocoenidae	NA	NA	NA	NA	missing
AF516860	FALSE	FALSE	FALSE	FALSE	TRUE	Genes Genet. Syst. 78 (1), 81-91 (2003)	Phocoenoides dalli	Phocoenidae	NA	NA	NA	NA	missing
AF516861	FALSE	FALSE	FALSE	FALSE	TRUE	Genes Genet. Syst. 78 (1), 81-91 (2003)	Phocoenoides dalli	Phocoenidae	NA	NA	NA	NA	missing
AF516862	FALSE	FALSE	FALSE	FALSE	TRUE	Genes Genet. Syst. 78 (1), 81-91 (2003)	Phocoenoides dalli	Phocoenidae	NA	NA	NA	NA	missing
AF516863	FALSE	FALSE	FALSE	FALSE	TRUE	Genes Genet. Syst. 78 (1), 81-91 (2003)	Phocoenoides dalli	Phocoenidae	NA	NA	NA	NA	missing
AF516864	FALSE	FALSE	FALSE	FALSE	TRUE	Genes Genet. Syst. 78 (1), 81-91 (2003)	Phocoenoides dalli	Phocoenidae	NA	NA	NA	NA	missing
AF516865	FALSE	FALSE	FALSE	FALSE	TRUE	Genes Genet. Syst. 78 (1), 81-91 (2003)	Phocoenoides dalli	Phocoenidae	NA	NA	NA	NA	missing
AF516866	FALSE	FALSE	FALSE	FALSE	TRUE	Genes Genet. Syst. 78 (1), 81-91 (2003)	Phocoenoides dalli	Phocoenidae	NA	NA	NA	NA	missing
AF516867	FALSE	FALSE	FALSE	FALSE	TRUE	Genes Genet. Syst. 78 (1), 81-91 (2003)	Phocoenoides dalli	Phocoenidae	NA	NA	NA	NA	missing
AF516868	FALSE	FALSE	FALSE	FALSE	TRUE	Genes Genet. Syst. 78 (1), 81-91 (2003)	Phocoenoides dalli	Phocoenidae	NA	NA	NA	NA	missing
AF516869	FALSE	FALSE	FALSE	FALSE	TRUE	Genes Genet. Syst. 78 (1), 81-91 (2003)	Phocoenoides dalli	Phocoenidae	NA	NA	NA	NA	missing
AF516870	FALSE	FALSE	FALSE	FALSE	TRUE	Genes Genet. Syst. 78 (1), 81-91 (2003)	Phocoenoides dalli	Phocoenidae	NA	NA	NA	NA	missing
AF516871	FALSE	FALSE	FALSE	FALSE	TRUE	Genes Genet. Syst. 78 (1), 81-91 (2003)	Phocoenoides dalli	Phocoenidae	NA	NA	NA	NA	missing
AF516872	FALSE	FALSE	FALSE	FALSE	TRUE	Genes Genet. Syst. 78 (1), 81-91 (2003)	Phocoenoides dalli	Phocoenidae	NA	NA	NA	NA	missing
AF521105	FALSE	FALSE	FALSE	TRUE	FALSE	J. Hered. 93 (5), 312-322 (2002)	Inia boliviensis	Iniidae	NA	NA	NA	NA	missing
AF521106	FALSE	FALSE	FALSE	TRUE	FALSE	J. Hered. 93 (5), 312-322 (2002)	Inia geoffrensis	Iniidae	NA	NA	NA	NA	missing
AF521107	FALSE	FALSE	FALSE	TRUE	FALSE	J. Hered. 93 (5), 312-322 (2002)	Inia humboldtiana	Iniidae	NA	NA	NA	NA	missing
AF521108	FALSE	FALSE	FALSE	TRUE	FALSE	J. Hered. 93 (5), 312-322 (2002)	Inia humboldtiana	Iniidae	NA	NA	NA	NA	missing
AF521109	FALSE	FALSE	FALSE	TRUE	FALSE	J. Hered. 93 (5), 312-322 (2002)	Inia humboldtiana	Iniidae	NA	NA	NA	NA	missing
AF521110	FALSE	FALSE	FALSE	TRUE	FALSE	J. Hered. 93 (5), 312-322 (2002)	Inia humboldtiana	Iniidae	NA	NA	NA	NA	missing
AF521111	FALSE	FALSE	FALSE	TRUE	FALSE	J. Hered. 93 (5), 312-322 (2002)	Inia geoffrensis geoffrensis	Iniidae	NA	NA	NA	NA	missing
AF521112	FALSE	FALSE	FALSE	TRUE	FALSE	J. Hered. 93 (5), 312-322 (2002)	Inia geoffrensis geoffrensis	Iniidae	NA	NA	NA	NA	missing
AF521113	FALSE	FALSE	FALSE	FALSE	TRUE	J. Hered. 93 (5), 312-322 (2002)	Inia humboldtiana	Iniidae	NA	NA	NA	NA	missing
AF521114	FALSE	FALSE	FALSE	FALSE	TRUE	J. Hered. 93 (5), 312-322 (2002)	Inia humboldtiana	Iniidae	NA	NA	NA	NA	missing
AF521115	FALSE	FALSE	FALSE	FALSE	TRUE	J. Hered. 93 (5), 312-322 (2002)	Inia humboldtiana	Iniidae	NA	NA	NA	NA	missing
AF521116	FALSE	FALSE	FALSE	FALSE	TRUE	J. Hered. 93 (5), 312-322 (2002)	Inia humboldtiana	Iniidae	NA	NA	NA	NA	missing
AF521117	FALSE	FALSE	FALSE	FALSE	TRUE	J. Hered. 93 (5), 312-322 (2002)	Inia humboldtiana	Iniidae	NA	NA	NA	NA	missing
AF521118	FALSE	FALSE	FALSE	FALSE	TRUE	J. Hered. 93 (5), 312-322 (2002)	Inia boliviensis	Iniidae	NA	NA	NA	NA	missing
AF521119	FALSE	FALSE	FALSE	FALSE	TRUE	J. Hered. 93 (5), 312-322 (2002)	Inia boliviensis	Iniidae	NA	NA	NA	NA	missing
AF521120	FALSE	FALSE	FALSE	FALSE	TRUE	J. Hered. 93 (5), 312-322 (2002)	Inia boliviensis	Iniidae	NA	NA	NA	NA	missing
AF521121	FALSE	FALSE	FALSE	FALSE	TRUE	J. Hered. 93 (5), 312-322 (2002)	Inia boliviensis	Iniidae	NA	NA	NA	NA	missing
AF521122	FALSE	FALSE	FALSE	FALSE	TRUE	J. Hered. 93 (5), 312-322 (2002)	Inia boliviensis	Iniidae	NA	NA	NA	NA	missing
AF521123	FALSE	FALSE	FALSE	FALSE	TRUE	J. Hered. 93 (5), 312-322 (2002)	Inia boliviensis	Iniidae	NA	NA	NA	NA	missing
AF521124	FALSE	FALSE	FALSE	FALSE	TRUE	J. Hered. 93 (5), 312-322 (2002)	Inia boliviensis	Iniidae	NA	NA	NA	NA	missing
AF521125	FALSE	FALSE	FALSE	FALSE	TRUE	J. Hered. 93 (5), 312-322 (2002)	Inia geoffrensis geoffrensis	Iniidae	NA	NA	NA	NA	missing
AF521126	FALSE	FALSE	FALSE	FALSE	TRUE	J. Hered. 93 (5), 312-322 (2002)	Inia geoffrensis geoffrensis	Iniidae	NA	NA	NA	NA	missing
AF547993	FALSE	FALSE	FALSE	FALSE	TRUE	Unpublished	Physeter macrocephalus	Physeteridae	NA	NA	NA	NA	missing
AJ010816	FALSE	TRUE	FALSE	FALSE	FALSE	Unpublished	Stenella coeruleoalba	Delphinidae	NA	NA	NA	NA	missing
AJ226093	FALSE	FALSE	FALSE	FALSE	TRUE	Unpublished	Balaenoptera acutorostrata	Balaenopteridae	NA	NA	NA	NA	missing
AJ226094	FALSE	FALSE	FALSE	FALSE	TRUE	Unpublished	Balaenoptera acutorostrata	Balaenopteridae	NA	NA	NA	NA	missing
AJ226095	FALSE	FALSE	FALSE	FALSE	TRUE	Unpublished	Balaenoptera acutorostrata	Balaenopteridae	NA	NA	NA	NA	missing
AJ226096	FALSE	FALSE	FALSE	FALSE	TRUE	Unpublished	Balaenoptera acutorostrata	Balaenopteridae	NA	NA	NA	NA	missing
AJ226097	FALSE	FALSE	FALSE	FALSE	TRUE	Unpublished	Balaenoptera acutorostrata	Balaenopteridae	NA	NA	NA	NA	missing
AJ226098	FALSE	FALSE	FALSE	FALSE	TRUE	Unpublished	Balaenoptera acutorostrata	Balaenopteridae	NA	NA	NA	NA	missing
AJ226099	FALSE	FALSE	FALSE	FALSE	TRUE	Unpublished	Balaenoptera acutorostrata	Balaenopteridae	NA	NA	NA	NA	missing
AJ226100	FALSE	FALSE	FALSE	FALSE	TRUE	Unpublished	Balaenoptera acutorostrata	Balaenopteridae	NA	NA	NA	NA	missing
AJ226101	FALSE	FALSE	FALSE	FALSE	TRUE	Unpublished	Balaenoptera acutorostrata	Balaenopteridae	NA	NA	NA	NA	missing
AJ226102	FALSE	FALSE	FALSE	FALSE	TRUE	Unpublished	Balaenoptera acutorostrata	Balaenopteridae	NA	NA	NA	NA	missing
AJ226103	FALSE	FALSE	FALSE	FALSE	TRUE	Unpublished	Balaenoptera acutorostrata	Balaenopteridae	NA	NA	NA	NA	missing
AJ226104	FALSE	FALSE	FALSE	FALSE	TRUE	Unpublished	Balaenoptera acutorostrata	Balaenopteridae	NA	NA	NA	NA	missing
AJ226105	FALSE	FALSE	FALSE	FALSE	TRUE	Unpublished	Balaenoptera acutorostrata	Balaenopteridae	NA	NA	NA	NA	missing
AJ226106	FALSE	FALSE	FALSE	FALSE	TRUE	Unpublished	Balaenoptera acutorostrata	Balaenopteridae	NA	NA	NA	NA	missing
AJ226107	FALSE	FALSE	FALSE	FALSE	TRUE	Unpublished	Balaenoptera acutorostrata	Balaenopteridae	NA	NA	NA	NA	missing
AJ226108	FALSE	FALSE	FALSE	FALSE	TRUE	Unpublished	Balaenoptera acutorostrata	Balaenopteridae	NA	NA	NA	NA	missing
AJ226109	FALSE	FALSE	FALSE	FALSE	TRUE	Unpublished	Balaenoptera acutorostrata	Balaenopteridae	NA	NA	NA	NA	missing
AJ226110	FALSE	FALSE	FALSE	FALSE	TRUE	Unpublished	Balaenoptera acutorostrata	Balaenopteridae	NA	NA	NA	NA	missing
AJ226111	FALSE	FALSE	FALSE	FALSE	TRUE	Unpublished	Balaenoptera acutorostrata	Balaenopteridae	NA	NA	NA	NA	missing
AJ226112	FALSE	FALSE	FALSE	FALSE	TRUE	Unpublished	Balaenoptera acutorostrata	Balaenopteridae	NA	NA	NA	NA	missing
AJ226113	FALSE	FALSE	FALSE	FALSE	TRUE	Unpublished	Balaenoptera acutorostrata	Balaenopteridae	NA	NA	NA	NA	missing
AJ226114	FALSE	FALSE	FALSE	FALSE	TRUE	Unpublished	Balaenoptera acutorostrata	Balaenopteridae	NA	NA	NA	NA	missing
AJ226115	FALSE	FALSE	FALSE	FALSE	TRUE	Unpublished	Balaenoptera acutorostrata	Balaenopteridae	NA	NA	NA	NA	missing
AJ226116	FALSE	FALSE	FALSE	FALSE	TRUE	Unpublished	Balaenoptera acutorostrata	Balaenopteridae	NA	NA	NA	NA	missing
AJ226117	FALSE	FALSE	FALSE	FALSE	TRUE	Unpublished	Balaenoptera acutorostrata	Balaenopteridae	NA	NA	NA	NA	missing
AJ226118	FALSE	FALSE	FALSE	FALSE	TRUE	Unpublished	Globicephala sp.	Delphinidae	NA	NA	NA	NA	missing
AJ226119	FALSE	FALSE	FALSE	FALSE	TRUE	Unpublished	Balaenoptera acutorostrata	Balaenopteridae	NA	NA	NA	NA	missing
AJ226120	FALSE	FALSE	FALSE	FALSE	TRUE	Unpublished	Globicephala macrorhynchus	Delphinidae	NA	NA	NA	NA	missing
AJ226121	FALSE	FALSE	FALSE	FALSE	TRUE	Unpublished	Balaenoptera acutorostrata	Balaenopteridae	NA	NA	NA	NA	missing
AJ226122	FALSE	FALSE	FALSE	FALSE	TRUE	Unpublished	Balaenoptera acutorostrata	Balaenopteridae	NA	NA	NA	NA	missing
AJ277029	TRUE	TRUE	TRUE	TRUE	TRUE	J. Mol. Evol. 50 (6), 569-578 (2000)	Physeter macrocephalus	Physeteridae	Iceland	NA	European Artic Ocean	73.277 N 4.86 E	original
AJ554051	FALSE	TRUE	FALSE	TRUE	TRUE	Gene 333, 27-34 (2004)	Balaena mysticetus	Balaenidae	NA	NA	NA	NA	missing
AJ554052	TRUE	TRUE	FALSE	TRUE	TRUE	Gene 333, 27-34 (2004)	Caperea marginata	Neobalaenidae	NA	NA	NA	NA	missing
AJ554053	TRUE	TRUE	FALSE	TRUE	TRUE	Gene 333, 27-34 (2004)	Eschrichtius robustus	Eschrichtiidae	NA	NA	NA	NA	missing
AJ554054	TRUE	TRUE	FALSE	TRUE	TRUE	Gene 333, 27-34 (2004)	Balaenoptera acutorostrata	Balaenopteridae	NA	NA	NA	NA	missing
AJ554055	TRUE	TRUE	FALSE	TRUE	TRUE	Gene 333, 27-34 (2004)	Kogia breviceps	Physeteridae	NA	NA	NA	NA	missing
AJ554056	TRUE	TRUE	FALSE	TRUE	TRUE	Gene 333, 27-34 (2004)	Hyperoodon ampullatus	Ziphiidae	NA	NA	NA	NA	missing
AJ554057	TRUE	TRUE	FALSE	TRUE	TRUE	Gene 333, 27-34 (2004)	Berardius bairdii	Ziphiidae	NA	NA	NA	NA	missing
AJ554058	TRUE	TRUE	FALSE	TRUE	TRUE	Gene 333, 27-34 (2004)	Platanista minor	Platanistidae	NA	NA	NA	NA	missing
AJ554059	TRUE	TRUE	FALSE	TRUE	TRUE	Gene 333, 27-34 (2004)	Inia geoffrensis	Iniidae	NA	NA	NA	NA	missing
AJ554060	TRUE	TRUE	FALSE	TRUE	TRUE	Gene 333, 27-34 (2004)	Pontoporia blainvillei	Pontoporiidae	NA	NA	NA	NA	missing
AJ554061	TRUE	TRUE	FALSE	TRUE	TRUE	Gene 333, 27-34 (2004)	Lagenorhynchus albirostris	Delphinidae	NA	NA	NA	NA	missing
AJ554062	TRUE	TRUE	FALSE	TRUE	TRUE	Gene 333, 27-34 (2004)	Monodon monoceros	Monodontidae	NA	NA	NA	NA	missing
AJ554063	TRUE	TRUE	FALSE	TRUE	TRUE	Gene 333, 27-34 (2004)	Phocoena phocoena	Phocoenidae	NA	NA	NA	NA	missing
AM498667	FALSE	FALSE	FALSE	FALSE	TRUE	Unpublished	Stenella coeruleoalba	Delphinidae	Spain:Mediterranean, Gulf of Valencia	NA	Mediterranean Sea Basin	36.05 N 18.20 E	original
AM498668	FALSE	FALSE	FALSE	FALSE	TRUE	Unpublished	Stenella coeruleoalba	Delphinidae	France:Mediterranean, Giens	43.2 N 6.8 E	Mediterranean Sea Basin	36.05 N 18.20 E	original
AM498669	FALSE	FALSE	FALSE	FALSE	TRUE	Unpublished	Stenella coeruleoalba	Delphinidae	France:Mediterranean	NA	Mediterranean Sea Basin	36.05 N 18.20 E	original
AM498670	FALSE	FALSE	FALSE	FALSE	TRUE	Unpublished	Stenella coeruleoalba	Delphinidae	France:Mediterranean, Port de Bouc	43.2 N 4.6 E	Mediterranean Sea Basin	36.05 N 18.20 E	original
AM498671	FALSE	FALSE	FALSE	FALSE	TRUE	Unpublished	Stenella coeruleoalba	Delphinidae	France:Mediterranean	NA	Mediterranean Sea Basin	36.05 N 18.20 E	original
AM498672	FALSE	FALSE	FALSE	FALSE	TRUE	Unpublished	Stenella coeruleoalba	Delphinidae	France:Mediterranean, Agde	43.3 N 3.3 E	Mediterranean Sea Basin	36.05 N 18.20 E	original
AM498673	FALSE	FALSE	FALSE	FALSE	TRUE	Unpublished	Stenella coeruleoalba	Delphinidae	France:Mediterranean, La Ciotat	43.1 N 5.4 E	Mediterranean Sea Basin	36.05 N 18.20 E	original
AM498674	FALSE	FALSE	FALSE	FALSE	TRUE	Unpublished	Stenella coeruleoalba	Delphinidae	France:Mediterranean, Leucate	42.5 N 3 E	Mediterranean Sea Basin	36.05 N 18.20 E	original
AM498675	FALSE	FALSE	FALSE	FALSE	TRUE	Unpublished	Stenella coeruleoalba	Delphinidae	France:Mediterranean, Leucate	42.5 N 3 E	Mediterranean Sea Basin	36.05 N 18.20 E	original
AM498676	FALSE	FALSE	FALSE	FALSE	TRUE	Unpublished	Stenella coeruleoalba	Delphinidae	France:Mediterranean, El Barcares	42.5 N 3 E	Mediterranean Sea Basin	36.05 N 18.20 E	original
AM498677	FALSE	FALSE	FALSE	FALSE	TRUE	Unpublished	Stenella coeruleoalba	Delphinidae	France:Mediterranean, Serignan	43.2 N 3.2 E	Mediterranean Sea Basin	36.05 N 18.20 E	original
AM498678	FALSE	FALSE	FALSE	FALSE	TRUE	Unpublished	Stenella coeruleoalba	Delphinidae	France:Mediterranean, Vias	43.2 N 3.2 E	Mediterranean Sea Basin	36.05 N 18.20 E	original
AM498679	FALSE	FALSE	FALSE	FALSE	TRUE	Unpublished	Stenella coeruleoalba	Delphinidae	France:Mediterranean, Marseille	43.2 N 5.2 E	Mediterranean Sea Basin	36.05 N 18.20 E	original
AM498680	FALSE	FALSE	FALSE	FALSE	TRUE	Unpublished	Stenella coeruleoalba	Delphinidae	France:Mediterranean, Marseille	43.2 N 5.2 E	Mediterranean Sea Basin	36.05 N 18.20 E	original
AM498681	FALSE	FALSE	FALSE	FALSE	TRUE	Unpublished	Stenella coeruleoalba	Delphinidae	France:Mediterranean, Carry le Rouet	43.2 N 5.1 E	Mediterranean Sea Basin	36.05 N 18.20 E	original
AM498682	FALSE	FALSE	FALSE	FALSE	TRUE	Unpublished	Stenella coeruleoalba	Delphinidae	France:Mediterranean, Proquerolles	43 N 6.1 E	Mediterranean Sea Basin	36.05 N 18.20 E	original
AM498683	FALSE	FALSE	FALSE	FALSE	TRUE	Unpublished	Stenella coeruleoalba	Delphinidae	France:Mediterranean, Grimaud	43.2 N 6.3 E	Mediterranean Sea Basin	36.05 N 18.20 E	original
AM498684	FALSE	FALSE	FALSE	FALSE	TRUE	Unpublished	Stenella coeruleoalba	Delphinidae	France:Mediterranean, St Aygulf	43.2 N 6.4 E	Mediterranean Sea Basin	36.05 N 18.20 E	original
AM498685	FALSE	FALSE	FALSE	FALSE	TRUE	Unpublished	Stenella coeruleoalba	Delphinidae	France:Mediterranean, Les Issandres	43.2 N 6.4 E	Mediterranean Sea Basin	36.05 N 18.20 E	original
AM498686	FALSE	FALSE	FALSE	FALSE	TRUE	Unpublished	Stenella coeruleoalba	Delphinidae	France:Mediterranean, St Tropez	43.2 N 6.4 E	Mediterranean Sea Basin	36.05 N 18.20 E	original
AM498687	FALSE	FALSE	FALSE	FALSE	TRUE	Unpublished	Stenella coeruleoalba	Delphinidae	Italy:Mediterranean, Liguria	NA	Mediterranean Sea Basin	36.05 N 18.20 E	original
AM498688	FALSE	FALSE	FALSE	FALSE	TRUE	Unpublished	Stenella coeruleoalba	Delphinidae	Italy:Mediterranean, Liguria	NA	Mediterranean Sea Basin	36.05 N 18.20 E	original
AM498689	FALSE	FALSE	FALSE	FALSE	TRUE	Unpublished	Stenella coeruleoalba	Delphinidae	Italy:Mediterranean, Liguria	NA	Mediterranean Sea Basin	36.05 N 18.20 E	original
AM498690	FALSE	FALSE	FALSE	FALSE	TRUE	Unpublished	Stenella coeruleoalba	Delphinidae	Italy:Mediterranean, Liguria	NA	Mediterranean Sea Basin	36.05 N 18.20 E	original
AM498691	FALSE	FALSE	FALSE	FALSE	TRUE	Unpublished	Stenella coeruleoalba	Delphinidae	Italy:Mediterranean, North Thyrrenian	NA	Mediterranean Sea Basin	36.05 N 18.20 E	original
AM498692	FALSE	FALSE	FALSE	FALSE	TRUE	Unpublished	Stenella coeruleoalba	Delphinidae	Italy:Mediterranean, North Thyrrenian	NA	Mediterranean Sea Basin	36.05 N 18.20 E	original
AM498693	FALSE	FALSE	FALSE	FALSE	TRUE	Unpublished	Stenella coeruleoalba	Delphinidae	Italy:Mediterranean, South Ionian	NA	Mediterranean Sea Basin	36.05 N 18.20 E	original
AM498694	FALSE	FALSE	FALSE	FALSE	TRUE	Unpublished	Stenella coeruleoalba	Delphinidae	Italy:Mediterranean, South Ionian	NA	Mediterranean Sea Basin	36.05 N 18.20 E	original
AM498695	FALSE	FALSE	FALSE	FALSE	TRUE	Unpublished	Stenella coeruleoalba	Delphinidae	Italy:Mediterranean, South Ionian	NA	Mediterranean Sea Basin	36.05 N 18.20 E	original
AM498696	FALSE	FALSE	FALSE	FALSE	TRUE	Unpublished	Stenella coeruleoalba	Delphinidae	Italy:Mediterranean, South Ionian	NA	Mediterranean Sea Basin	36.05 N 18.20 E	original
AM498697	FALSE	FALSE	FALSE	FALSE	TRUE	Unpublished	Stenella coeruleoalba	Delphinidae	Italy:Mediterranean, South Adriatic	NA	Mediterranean Sea Basin	36.05 N 18.20 E	original
AM498698	FALSE	FALSE	FALSE	FALSE	TRUE	Unpublished	Stenella coeruleoalba	Delphinidae	Italy:Mediterranean, South Adriatic	NA	Mediterranean Sea Basin	36.05 N 18.20 E	original
AM498699	FALSE	FALSE	FALSE	FALSE	TRUE	Unpublished	Stenella coeruleoalba	Delphinidae	Italy:Mediterranean, South Adriatic	NA	Mediterranean Sea Basin	36.05 N 18.20 E	original
AM498700	FALSE	FALSE	FALSE	FALSE	TRUE	Unpublished	Stenella coeruleoalba	Delphinidae	Italy:Mediterranean, South Ionian	NA	Mediterranean Sea Basin	36.05 N 18.20 E	original
AM498701	FALSE	FALSE	FALSE	FALSE	TRUE	Unpublished	Stenella coeruleoalba	Delphinidae	Pacific Ocean	31.53 N 178.13 E	North Pacific Ocean	48.91 N 178 W	original
AM498702	FALSE	FALSE	FALSE	FALSE	TRUE	Unpublished	Stenella coeruleoalba	Delphinidae	Pacific Ocean	31.21 N 175.45 E	North Pacific Ocean	48.91 N 178 W	original
AM498703	FALSE	FALSE	FALSE	FALSE	TRUE	Unpublished	Stenella coeruleoalba	Delphinidae	Pacific Ocean:near Midway Islands	30.05 N 174.05 E	North Pacific Ocean	48.91 N 178 W	original
AM498704	FALSE	FALSE	FALSE	FALSE	TRUE	Unpublished	Stenella coeruleoalba	Delphinidae	Pacific Ocean	40.86 N 165.08 E	North Pacific Ocean	48.91 N 178 W	original
AM498705	FALSE	FALSE	FALSE	FALSE	TRUE	Unpublished	Stenella coeruleoalba	Delphinidae	Pacific Ocean	36.63 N 173.85 E	North Pacific Ocean	48.91 N 178 W	original
AM498706	FALSE	FALSE	FALSE	FALSE	TRUE	Unpublished	Stenella coeruleoalba	Delphinidae	Pacific Ocean	31.21 N 175.48 E	North Pacific Ocean	48.91 N 178 W	original
AM498707	FALSE	FALSE	FALSE	FALSE	TRUE	Unpublished	Stenella coeruleoalba	Delphinidae	Atlantic Ocean:North Sea	NA	Northeast Atlantic Ocean	44.98 N 12.75 W	original
AM498708	FALSE	FALSE	FALSE	FALSE	TRUE	Unpublished	Stenella coeruleoalba	Delphinidae	Atlantic Ocean:France, South Bay of Biscay	NA	Northeast Atlantic Ocean	44.98 N 12.75 W	original
AM498709	FALSE	FALSE	FALSE	FALSE	TRUE	Unpublished	Stenella coeruleoalba	Delphinidae	Atlantic Ocean:France, South Bay of Biscay	NA	Northeast Atlantic Ocean	44.98 N 12.75 W	original
AM498710	FALSE	FALSE	FALSE	FALSE	TRUE	Unpublished	Stenella coeruleoalba	Delphinidae	Atlantic Ocean:France, South Bay of Biscay	NA	Northeast Atlantic Ocean	44.98 N 12.75 W	original
AM498711	FALSE	FALSE	FALSE	FALSE	TRUE	Unpublished	Stenella coeruleoalba	Delphinidae	Atlantic Ocean:France, South Bay of Biscay	NA	Northeast Atlantic Ocean	44.98 N 12.75 W	original
AM498712	FALSE	FALSE	FALSE	FALSE	TRUE	Unpublished	Stenella coeruleoalba	Delphinidae	Atlantic Ocean:France, South Bay of Biscay	NA	Northeast Atlantic Ocean	44.98 N 12.75 W	original
AM498713	FALSE	FALSE	FALSE	FALSE	TRUE	Unpublished	Stenella coeruleoalba	Delphinidae	Atlantic Ocean:France, South Bay of Biscay	NA	Northeast Atlantic Ocean	44.98 N 12.75 W	original
AM498714	FALSE	FALSE	FALSE	FALSE	TRUE	Unpublished	Stenella coeruleoalba	Delphinidae	Atlantic Ocean:France, Bay of Biscay, Suscinio	47.52 N 2.75 W	Northeast Atlantic Ocean	44.98 N 12.75 W	original
AM498715	FALSE	FALSE	FALSE	FALSE	TRUE	Unpublished	Stenella coeruleoalba	Delphinidae	Atlantic Ocean:France, Bay of Biscay, Dolus d'Oleron la Perroche	45.90 N 1.25 W	Northeast Atlantic Ocean	44.98 N 12.75 W	original
AM498716	FALSE	FALSE	FALSE	FALSE	TRUE	Unpublished	Stenella coeruleoalba	Delphinidae	Atlantic Ocean:France, Bay of Biscay, La Tremblade Plage de la Coubre	45.74 N 1.18 W	Northeast Atlantic Ocean	44.98 N 12.75 W	original
AM498717	FALSE	FALSE	FALSE	FALSE	TRUE	Unpublished	Stenella coeruleoalba	Delphinidae	Atlantic Ocean:France, Bay of Biscay, L'Amelie	45.49 N 1.10 W	Northeast Atlantic Ocean	44.98 N 12.75 W	original
AM498718	FALSE	FALSE	FALSE	FALSE	TRUE	Unpublished	Stenella coeruleoalba	Delphinidae	Atlantic Ocean:France, Bay of Biscay, Naujac sur Mer le Pin sec	45.25 N 1.06 W	Northeast Atlantic Ocean	44.98 N 12.75 W	original
AM498719	FALSE	FALSE	FALSE	FALSE	TRUE	Unpublished	Stenella coeruleoalba	Delphinidae	Atlantic Ocean:France, Bay of Biscay, La Tranche sur Mer Pointe du Grouin	46.35 N 1.41 W	Northeast Atlantic Ocean	44.98 N 12.75 W	original
AM498720	FALSE	FALSE	FALSE	FALSE	TRUE	Unpublished	Stenella coeruleoalba	Delphinidae	Atlantic Ocean:France, Bay of Biscay, Le Peu Ragot	46.20 N 1.43 W	Northeast Atlantic Ocean	44.98 N 12.75 W	original
AM498721	FALSE	FALSE	FALSE	FALSE	TRUE	Unpublished	Stenella coeruleoalba	Delphinidae	Atlantic Ocean:France, Bay of Biscay, Les Moutiers en Retz	47.05 N 1.98 W	Northeast Atlantic Ocean	44.98 N 12.75 W	original
AM498722	FALSE	FALSE	FALSE	FALSE	TRUE	Unpublished	Stenella coeruleoalba	Delphinidae	Atlantic Ocean:France, Bay of Biscay, St Nazaire Grand-Plage	47.28 N 2.24 W	Northeast Atlantic Ocean	44.98 N 12.75 W	original
AM498723	FALSE	FALSE	FALSE	FALSE	TRUE	Unpublished	Stenella coeruleoalba	Delphinidae	Atlantic Ocean:France, Bay of Biscay, St Gilles Croix de Vie Port la Vie	46.69 N 1.92 W	Northeast Atlantic Ocean	44.98 N 12.75 W	original
AM498724	FALSE	FALSE	FALSE	FALSE	TRUE	Unpublished	Stenella coeruleoalba	Delphinidae	Atlantic Ocean:France, Bay of Biscay, St Jean de Mont la Parret	46.80 N 2.05 W	Northeast Atlantic Ocean	44.98 N 12.75 W	original
AM498725	FALSE	FALSE	FALSE	FALSE	TRUE	Unpublished	Stenella coeruleoalba	Delphinidae	Atlantic Ocean:France, Bay of Biscay, Nord du Port	46.19 N 1.37 W	Northeast Atlantic Ocean	44.98 N 12.75 W	original
AM498726	FALSE	FALSE	FALSE	FALSE	TRUE	Unpublished	Stenella coeruleoalba	Delphinidae	Spain:Mediterranean, Gulf of Valencia	NA	Mediterranean Sea Basin	36.05 N 18.20 E	original
AM498727	FALSE	FALSE	FALSE	FALSE	TRUE	Unpublished	Stenella coeruleoalba	Delphinidae	Italy:Mediterranean, North Ionian	NA	Mediterranean Sea Basin	36.05 N 18.20 E	original
AM498728	FALSE	FALSE	FALSE	FALSE	TRUE	Unpublished	Stenella coeruleoalba	Delphinidae	France:Mediterranean, Sanary	43.7 N 5.5 E	Mediterranean Sea Basin	36.05 N 18.20 E	original
AM498729	FALSE	FALSE	FALSE	FALSE	TRUE	Unpublished	Stenella coeruleoalba	Delphinidae	France:Mediterranean, 45 nautic miles south of Carros	43 N 7.1 E	Mediterranean Sea Basin	36.05 N 18.20 E	original
AM498730	FALSE	FALSE	FALSE	FALSE	TRUE	Unpublished	Stenella coeruleoalba	Delphinidae	France:Mediterranean, Cervera	42.3 N 3.09 E	Mediterranean Sea Basin	36.05 N 18.20 E	original
AM498731	FALSE	FALSE	FALSE	FALSE	TRUE	Unpublished	Stenella coeruleoalba	Delphinidae	France:Mediterranean, Port de Bouc	43.2 N 4.6 E	Mediterranean Sea Basin	36.05 N 18.20 E	original
AM498732	FALSE	FALSE	FALSE	FALSE	TRUE	Unpublished	Stenella coeruleoalba	Delphinidae	France:Mediterranean, Marseille	43.2 N 5.2 E	Mediterranean Sea Basin	36.05 N 18.20 E	original
AM498733	FALSE	FALSE	FALSE	FALSE	TRUE	Unpublished	Stenella coeruleoalba	Delphinidae	France:Mediterranean, Erau	43.4 N 3.3 E	Mediterranean Sea Basin	36.05 N 18.20 E	original
AM498734	FALSE	FALSE	FALSE	FALSE	TRUE	Unpublished	Stenella coeruleoalba	Delphinidae	France:Mediterranean, Bandol	43.8 N 5.4 E	Mediterranean Sea Basin	36.05 N 18.20 E	original
AM498735	FALSE	FALSE	FALSE	FALSE	TRUE	Unpublished	Stenella coeruleoalba	Delphinidae	France:Mediterranean, Cavalaire	43.1 N 6.3 E	Mediterranean Sea Basin	36.05 N 18.20 E	original
AM498736	FALSE	FALSE	FALSE	FALSE	TRUE	Unpublished	Stenella coeruleoalba	Delphinidae	France:Mediterranean, Port la Nouvelle	43 N 3 E	Mediterranean Sea Basin	36.05 N 18.20 E	original
AM498737	FALSE	FALSE	FALSE	FALSE	TRUE	Unpublished	Stenella coeruleoalba	Delphinidae	France:Mediterranean, St Tropez	43.2 N 6.4 E	Mediterranean Sea Basin	36.05 N 18.20 E	original
AM498738	FALSE	FALSE	FALSE	FALSE	TRUE	Unpublished	Stenella coeruleoalba	Delphinidae	France:Mediterranean, Frejus	43.3 N 6.4 E	Mediterranean Sea Basin	36.05 N 18.20 E	original
AM498739	FALSE	FALSE	FALSE	FALSE	TRUE	Unpublished	Stenella coeruleoalba	Delphinidae	Italy:Mediterranean, South Adriatic	NA	Mediterranean Sea Basin	36.05 N 18.20 E	original
AM498740	FALSE	FALSE	FALSE	FALSE	TRUE	Unpublished	Stenella coeruleoalba	Delphinidae	Pacific Ocean	32.4 N 179.16 E	North Pacific Ocean	48.91 N 178 W	original
AM498741	FALSE	FALSE	FALSE	FALSE	TRUE	Unpublished	Grampus griseus	Delphinidae	France:Mediterranean, Ligurian Sea, Antibes	43.58 N 7.12 E	Mediterranean Sea Basin	36.05 N 18.20 E	original
AP006466	TRUE	TRUE	TRUE	TRUE	TRUE	Syst. Biol. 54 (1), 77-90 (2005)	Balaenoptera bonaerensis	Balaenopteridae	NA	NA	NA	NA	missing
AP006467	TRUE	TRUE	TRUE	TRUE	TRUE	Syst. Biol. 54 (1), 77-90 (2005)	Megaptera novaeangliae	Balaenopteridae	NA	NA	NA	NA	missing
AP006468	TRUE	TRUE	TRUE	TRUE	TRUE	Syst. Biol. 54 (1), 77-90 (2005)	Balaenoptera acutorostrata	Balaenopteridae	NA	NA	NA	NA	missing
AP006469	TRUE	TRUE	TRUE	TRUE	TRUE	Syst. Biol. 54 (1), 77-90 (2005)	Balaenoptera brydei	Balaenopteridae	NA	NA	NA	NA	missing
AP006470	TRUE	TRUE	TRUE	TRUE	TRUE	Syst. Biol. 54 (1), 77-90 (2005)	Balaenoptera borealis	Balaenopteridae	NA	NA	NA	NA	missing
AP006471	TRUE	TRUE	TRUE	TRUE	TRUE	Syst. Biol. 54 (1), 77-90 (2005)	Eschrichtius robustus	Eschrichtiidae	NA	NA	NA	NA	missing
AP006472	TRUE	TRUE	TRUE	TRUE	TRUE	Syst. Biol. 54 (1), 77-90 (2005)	Balaena mysticetus	Balaenidae	NA	NA	NA	NA	missing
AP006473	TRUE	TRUE	TRUE	TRUE	TRUE	Syst. Biol. 54 (1), 77-90 (2005)	Eubalaena australis	Balaenidae	NA	NA	NA	NA	missing
AP006474	TRUE	TRUE	TRUE	TRUE	TRUE	Syst. Biol. 54 (1), 77-90 (2005)	Eubalaena japonica	Balaenidae	NA	NA	NA	NA	missing
AP006475	TRUE	TRUE	TRUE	TRUE	TRUE	Syst. Biol. 54 (1), 77-90 (2005)	Caperea marginata	Neobalaenidae	NA	NA	NA	NA	missing
AY011173	FALSE	TRUE	FALSE	FALSE	FALSE	Nature 409 (6820), 614-618 (2001)	Megaptera novaeangliae	Balaenopteridae	NA	NA	NA	NA	missing
AY011174	FALSE	TRUE	FALSE	FALSE	FALSE	Nature 409 (6820), 614-618 (2001)	Tursiops truncatus	Delphinidae	NA	NA	NA	NA	missing
AY012141	TRUE	FALSE	FALSE	FALSE	FALSE	Nature 409 (6820), 614-618 (2001)	Megaptera novaeangliae	Balaenopteridae	NA	NA	NA	NA	missing
AY012142	TRUE	FALSE	FALSE	FALSE	FALSE	Nature 409 (6820), 614-618 (2001)	Tursiops truncatus	Delphinidae	NA	NA	NA	NA	missing
AY029230	FALSE	FALSE	FALSE	FALSE	TRUE	Ir. Nat. J. 27 (4), 167-168 (2002)	Ziphius cavirostris	Ziphiidae	Ireland: stranded at Doonbeg, CO. Clare (Q 980 670), 25 March 2000	NA	Northeast Atlantic Ocean	44.98 N 12.75 W	original
AY046539	FALSE	FALSE	FALSE	FALSE	TRUE	Unpublished	Stenella coeruleoalba	Delphinidae	NA	NA	NA	NA	missing
AY046540	FALSE	FALSE	FALSE	FALSE	TRUE	Unpublished	Stenella coeruleoalba	Delphinidae	NA	NA	NA	NA	missing
AY046541	FALSE	FALSE	FALSE	FALSE	TRUE	Unpublished	Stenella coeruleoalba	Delphinidae	NA	NA	NA	NA	missing
AY046542	FALSE	FALSE	FALSE	FALSE	TRUE	Unpublished	Stenella coeruleoalba	Delphinidae	NA	NA	NA	NA	missing
AY046543	FALSE	FALSE	FALSE	FALSE	TRUE	Unpublished	Stenella coeruleoalba	Delphinidae	NA	NA	NA	NA	missing
AY046544	FALSE	FALSE	FALSE	FALSE	TRUE	Unpublished	Stenella coeruleoalba	Delphinidae	NA	NA	NA	NA	missing
AY046545	FALSE	FALSE	FALSE	FALSE	TRUE	Unpublished	Stenella coeruleoalba	Delphinidae	NA	NA	NA	NA	missing
AY046546	FALSE	FALSE	FALSE	FALSE	TRUE	Unpublished	Stenella coeruleoalba	Delphinidae	NA	NA	NA	NA	missing
AY046547	FALSE	FALSE	FALSE	FALSE	TRUE	Unpublished	Stenella coeruleoalba	Delphinidae	NA	NA	NA	NA	missing
AY046548	FALSE	FALSE	FALSE	FALSE	TRUE	Unpublished	Stenella coeruleoalba	Delphinidae	NA	NA	NA	NA	missing
AY046549	FALSE	FALSE	FALSE	FALSE	TRUE	Unpublished	Stenella coeruleoalba	Delphinidae	NA	NA	NA	NA	missing
AY102512	FALSE	FALSE	FALSE	TRUE	FALSE	Mol. Phylogenet. Evol. (2004) In press	Platanista gangetica	Platanistidae	India: Kurzi, Patna	NA	Northeast Indian Ocean	13.51 N 87.42 E	original
AY102513	FALSE	FALSE	FALSE	TRUE	FALSE	Mol. Phylogenet. Evol. (2004) In press	Platanista gangetica	Platanistidae	India: Mainpura, Digha, Patna	NA	Northeast Indian Ocean	13.51 N 87.42 E	original
AY102514	FALSE	FALSE	FALSE	TRUE	FALSE	Mol. Phylogenet. Evol. (2004) In press	Platanista gangetica	Platanistidae	India: Durja, Patna	NA	Northeast Indian Ocean	13.51 N 87.42 E	original
AY102515	FALSE	FALSE	FALSE	TRUE	FALSE	Mol. Phylogenet. Evol. (2004) In press	Platanista gangetica	Platanistidae	India: Patna	NA	Northeast Indian Ocean	13.51 N 87.42 E	original
AY102516	FALSE	FALSE	FALSE	TRUE	FALSE	Mol. Phylogenet. Evol. (2004) In press	Platanista gangetica	Platanistidae	India: Patna	NA	Northeast Indian Ocean	13.51 N 87.42 E	original
AY102517	FALSE	FALSE	FALSE	TRUE	FALSE	Mol. Phylogenet. Evol. (2004) In press	Platanista gangetica	Platanistidae	India: Durja, Patna	NA	Northeast Indian Ocean	13.51 N 87.42 E	original
AY102518	FALSE	FALSE	FALSE	TRUE	FALSE	Mol. Phylogenet. Evol. (2004) In press	Platanista gangetica	Platanistidae	India: Balughat, Patna	NA	Northeast Indian Ocean	13.51 N 87.42 E	original
AY102519	FALSE	FALSE	FALSE	TRUE	FALSE	Mol. Phylogenet. Evol. (2004) In press	Platanista gangetica	Platanistidae	India: Patna	NA	Northeast Indian Ocean	13.51 N 87.42 E	original
AY102520	FALSE	FALSE	FALSE	TRUE	FALSE	Mol. Phylogenet. Evol. (2004) In press	Platanista gangetica	Platanistidae	India: Kasmar, Pahleza, Patna	NA	Northeast Indian Ocean	13.51 N 87.42 E	original
AY102521	FALSE	FALSE	FALSE	TRUE	FALSE	Mol. Phylogenet. Evol. (2004) In press	Platanista gangetica	Platanistidae	India: Ghagha Ghat, Patna	NA	Northeast Indian Ocean	13.51 N 87.42 E	original
AY102522	FALSE	FALSE	FALSE	TRUE	FALSE	Mol. Phylogenet. Evol. (2004) In press	Platanista gangetica	Platanistidae	Bangladesh	NA	Northeast Indian Ocean	13.51 N 87.42 E	original
AY102523	FALSE	FALSE	FALSE	TRUE	FALSE	Mol. Phylogenet. Evol. (2004) In press	Platanista gangetica	Platanistidae	India: Durja, Patna	NA	Northeast Indian Ocean	13.51 N 87.42 E	original
AY102524	FALSE	FALSE	FALSE	TRUE	FALSE	Mol. Phylogenet. Evol. (2004) In press	Platanista gangetica	Platanistidae	India: Digha, Patna	NA	Northeast Indian Ocean	13.51 N 87.42 E	original
AY102525	FALSE	FALSE	FALSE	TRUE	FALSE	Mol. Phylogenet. Evol. (2004) In press	Platanista gangetica	Platanistidae	India: Pahleza Ghat, Patna	NA	Northeast Indian Ocean	13.51 N 87.42 E	original
AY102526	FALSE	FALSE	FALSE	TRUE	FALSE	Mol. Phylogenet. Evol. (2004) In press	Platanista gangetica	Platanistidae	Bangladesh: Kaptai Lake	NA	Northeast Indian Ocean	13.51 N 87.42 E	original
AY102527	FALSE	FALSE	FALSE	FALSE	TRUE	Submitted (08-MAY-2002) Center for Cellular and Molecular Biology, Uppal Road, Hyderabad, Andhra Pradesh 500 007, India	Platanista gangetica	Platanistidae	India: Pahleza Ghat, Patna	NA	Northeast Indian Ocean	13.51 N 87.42 E	original
AY102528	FALSE	FALSE	FALSE	FALSE	TRUE	Submitted (08-MAY-2002) Center for Cellular and Molecular Biology, Uppal Road, Hyderabad, Andhra Pradesh 500 007, India	Platanista gangetica	Platanistidae	Bangladesh: Kaptai Lake	NA	Northeast Indian Ocean	13.51 N 87.42 E	original
AY102529	FALSE	FALSE	FALSE	FALSE	TRUE	Submitted (08-MAY-2002) Center for Cellular and Molecular Biology, Uppal Road, Hyderabad, Andhra Pradesh 500 007, India	Platanista gangetica	Platanistidae	India: Digha, Patna	NA	Northeast Indian Ocean	13.51 N 87.42 E	original
AY102530	FALSE	FALSE	FALSE	FALSE	TRUE	Submitted (08-MAY-2002) Center for Cellular and Molecular Biology, Uppal Road, Hyderabad, Andhra Pradesh 500 007, India	Platanista gangetica	Platanistidae	India: Kurzi, Patna	NA	Northeast Indian Ocean	13.51 N 87.42 E	original
AY102531	FALSE	FALSE	FALSE	FALSE	TRUE	Submitted (08-MAY-2002) Center for Cellular and Molecular Biology, Uppal Road, Hyderabad, Andhra Pradesh 500 007, India	Platanista gangetica	Platanistidae	India: Durja, Patna	NA	Northeast Indian Ocean	13.51 N 87.42 E	original
AY102532	FALSE	FALSE	FALSE	FALSE	TRUE	Submitted (08-MAY-2002) Center for Cellular and Molecular Biology, Uppal Road, Hyderabad, Andhra Pradesh 500 007, India	Platanista gangetica	Platanistidae	Bangladesh	NA	Northeast Indian Ocean	13.51 N 87.42 E	original
AY102533	FALSE	FALSE	FALSE	FALSE	TRUE	Submitted (08-MAY-2002) Center for Cellular and Molecular Biology, Uppal Road, Hyderabad, Andhra Pradesh 500 007, India	Platanista gangetica	Platanistidae	India: Ghagha Ghat, Patna	NA	Northeast Indian Ocean	13.51 N 87.42 E	original
AY102534	FALSE	FALSE	FALSE	FALSE	TRUE	Submitted (08-MAY-2002) Center for Cellular and Molecular Biology, Uppal Road, Hyderabad, Andhra Pradesh 500 007, India	Platanista gangetica	Platanistidae	India: Durja, Patna	NA	Northeast Indian Ocean	13.51 N 87.42 E	original
AY102535	FALSE	FALSE	FALSE	FALSE	TRUE	Submitted (08-MAY-2002) Center for Cellular and Molecular Biology, Uppal Road, Hyderabad, Andhra Pradesh 500 007, India	Platanista gangetica	Platanistidae	India: Kurzi, Patna	NA	Northeast Indian Ocean	13.51 N 87.42 E	original
AY102536	FALSE	FALSE	FALSE	FALSE	TRUE	Submitted (08-MAY-2002) Center for Cellular and Molecular Biology, Uppal Road, Hyderabad, Andhra Pradesh 500 007, India	Platanista gangetica	Platanistidae	India: Mainpura, Digha, Patna	NA	Northeast Indian Ocean	13.51 N 87.42 E	original
AY102537	FALSE	FALSE	FALSE	FALSE	TRUE	Submitted (08-MAY-2002) Center for Cellular and Molecular Biology, Uppal Road, Hyderabad, Andhra Pradesh 500 007, India	Platanista gangetica	Platanistidae	India: Patna	NA	Northeast Indian Ocean	13.51 N 87.42 E	original
AY102538	FALSE	FALSE	FALSE	FALSE	TRUE	Submitted (08-MAY-2002) Center for Cellular and Molecular Biology, Uppal Road, Hyderabad, Andhra Pradesh 500 007, India	Platanista gangetica	Platanistidae	India: Patna	NA	Northeast Indian Ocean	13.51 N 87.42 E	original
AY102539	FALSE	FALSE	FALSE	FALSE	TRUE	Submitted (08-MAY-2002) Center for Cellular and Molecular Biology, Uppal Road, Hyderabad, Andhra Pradesh 500 007, India	Platanista gangetica	Platanistidae	India: Kasmar, Pahleza, Patna	NA	Northeast Indian Ocean	13.51 N 87.42 E	original
AY168598	FALSE	FALSE	FALSE	FALSE	TRUE	Unpublished	Physeter macrocephalus	Physeteridae	NA	NA	NA	NA	missing
AY168599	FALSE	FALSE	FALSE	FALSE	TRUE	Unpublished	Globicephala macrorhynchus	Delphinidae	NA	NA	NA	NA	missing
AY168600	FALSE	FALSE	FALSE	FALSE	TRUE	Submitted (24-OCT-2002) Biotechnology, INETI, Estrada do Paco do Lumiar, 22, Lisbon 1649-038 Lisboa, Portugal	Stenella coeruleoalba	Delphinidae	NA	NA	NA	NA	missing
AY168601	FALSE	FALSE	FALSE	FALSE	TRUE	Unpublished	Delphinus delphis	Delphinidae	NA	NA	NA	NA	missing
AY168602	FALSE	FALSE	FALSE	FALSE	TRUE	Unpublished	Delphinus delphis	Delphinidae	NA	NA	NA	NA	missing
AY168603	FALSE	FALSE	FALSE	FALSE	TRUE	Unpublished	Delphinus delphis	Delphinidae	NA	NA	NA	NA	missing
AY168604	FALSE	FALSE	FALSE	FALSE	TRUE	Unpublished	Delphinus delphis	Delphinidae	NA	NA	NA	NA	missing
AY168605	FALSE	FALSE	FALSE	FALSE	TRUE	Unpublished	Delphinus delphis	Delphinidae	NA	NA	NA	NA	missing
AY185135	FALSE	FALSE	FALSE	TRUE	FALSE	Unpublished	Delphinus capensis	Delphinidae	NA	NA	NA	NA	missing
AY185136	FALSE	FALSE	FALSE	TRUE	FALSE	Unpublished	Delphinus capensis	Delphinidae	NA	NA	NA	NA	missing
AY185137	FALSE	FALSE	FALSE	FALSE	TRUE	Unpublished	Delphinus capensis	Delphinidae	NA	NA	NA	NA	missing
AY185138	FALSE	FALSE	FALSE	FALSE	TRUE	Unpublished	Delphinus capensis	Delphinidae	NA	NA	NA	NA	missing
AY185139	FALSE	FALSE	FALSE	FALSE	TRUE	Unpublished	Delphinus capensis	Delphinidae	NA	NA	NA	NA	missing
AY185140	FALSE	FALSE	FALSE	FALSE	TRUE	Unpublished	Delphinus capensis	Delphinidae	NA	NA	NA	NA	missing
AY185141	FALSE	FALSE	FALSE	FALSE	TRUE	Unpublished	Delphinus capensis	Delphinidae	NA	NA	NA	NA	missing
AY185142	FALSE	FALSE	FALSE	FALSE	TRUE	Unpublished	Delphinus capensis	Delphinidae	NA	NA	NA	NA	missing
AY185143	FALSE	FALSE	FALSE	FALSE	TRUE	Unpublished	Delphinus capensis	Delphinidae	NA	NA	NA	NA	missing
AY185144	FALSE	FALSE	FALSE	FALSE	TRUE	Unpublished	Delphinus capensis	Delphinidae	NA	NA	NA	NA	missing
AY228107	FALSE	FALSE	FALSE	FALSE	TRUE	Unpublished	Mesoplodon hectori	Ziphiidae	NA	NA	NA	NA	missing
AY228108	FALSE	FALSE	FALSE	FALSE	TRUE	Unpublished	Mesoplodon hectori	Ziphiidae	NA	NA	NA	NA	missing
AY230267	FALSE	FALSE	FALSE	FALSE	TRUE	Thesis (1999) Universite Paul Sabatier, Av de Narbonne, Toulouse, Toulouse	Balaenoptera acutorostrata	Balaenopteridae	NA	NA	NA	NA	missing
AY235202	FALSE	FALSE	FALSE	TRUE	FALSE	Unpublished	Balaenoptera musculus	Balaenopteridae	New Caledonia: inshore waters, South West Pacific	NA	Southwest Pacific Ocean	38.905 S 157.84 E	original
AY238943	FALSE	FALSE	FALSE	FALSE	TRUE	Unpublished	Eschrichtius robustus	Eschrichtiidae	NA	NA	NA	NA	missing
AY239116	FALSE	FALSE	FALSE	FALSE	TRUE	J. Mammal. 85 (2), 347-355 (2004)	Phocoenoides dalli	Phocoenidae	NA	NA	NA	NA	missing
AY239117	FALSE	FALSE	FALSE	FALSE	TRUE	J. Mammal. 85 (2), 347-355 (2004)	Phocoenoides dalli	Phocoenidae	NA	NA	NA	NA	missing
AY239118	FALSE	FALSE	FALSE	FALSE	TRUE	J. Mammal. 85 (2), 347-355 (2004)	Phocoenoides dalli	Phocoenidae	NA	NA	NA	NA	missing
AY239119	FALSE	FALSE	FALSE	FALSE	TRUE	J. Mammal. 85 (2), 347-355 (2004)	Phocoenoides dalli	Phocoenidae	NA	NA	NA	NA	missing
AY239120	FALSE	FALSE	FALSE	FALSE	TRUE	J. Mammal. 85 (2), 347-355 (2004)	Phocoenoides dalli	Phocoenidae	NA	NA	NA	NA	missing
AY239121	FALSE	FALSE	FALSE	FALSE	TRUE	J. Mammal. 85 (2), 347-355 (2004)	Phocoenoides dalli	Phocoenidae	NA	NA	NA	NA	missing
AY239122	FALSE	FALSE	FALSE	FALSE	TRUE	J. Mammal. 85 (2), 347-355 (2004)	Phocoenoides dalli	Phocoenidae	NA	NA	NA	NA	missing
AY239123	FALSE	FALSE	FALSE	FALSE	TRUE	J. Mammal. 85 (2), 347-355 (2004)	Phocoenoides dalli	Phocoenidae	NA	NA	NA	NA	missing
AY262369	FALSE	FALSE	FALSE	FALSE	TRUE	Mar. Ecol. Prog. Ser. 327, 297-308 (2006)	Phocoena phocoena	Phocoenidae	NA	NA	NA	NA	missing
AY262370	FALSE	FALSE	FALSE	FALSE	TRUE	Mar. Ecol. Prog. Ser. 327, 297-308 (2006)	Phocoena phocoena	Phocoenidae	NA	NA	NA	NA	missing
AY262371	FALSE	FALSE	FALSE	FALSE	TRUE	Mar. Ecol. Prog. Ser. 327, 297-308 (2006)	Phocoena phocoena	Phocoenidae	NA	NA	NA	NA	missing
AY262372	FALSE	FALSE	FALSE	FALSE	TRUE	Mar. Ecol. Prog. Ser. 327, 297-308 (2006)	Phocoena phocoena	Phocoenidae	NA	NA	NA	NA	missing
AY262373	FALSE	FALSE	FALSE	FALSE	TRUE	Mar. Ecol. Prog. Ser. 327, 297-308 (2006)	Phocoena phocoena	Phocoenidae	NA	NA	NA	NA	missing
AY262374	FALSE	FALSE	FALSE	FALSE	TRUE	Mar. Ecol. Prog. Ser. 327, 297-308 (2006)	Phocoena phocoena	Phocoenidae	NA	NA	NA	NA	missing
AY262375	FALSE	FALSE	FALSE	FALSE	TRUE	Mar. Ecol. Prog. Ser. 327, 297-308 (2006)	Phocoena phocoena	Phocoenidae	NA	NA	NA	NA	missing
AY262376	FALSE	FALSE	FALSE	FALSE	TRUE	Mar. Ecol. Prog. Ser. 327, 297-308 (2006)	Phocoena phocoena	Phocoenidae	NA	NA	NA	NA	missing
AY262377	FALSE	FALSE	FALSE	FALSE	TRUE	Mar. Ecol. Prog. Ser. 327, 297-308 (2006)	Phocoena phocoena	Phocoenidae	NA	NA	NA	NA	missing
AY262378	FALSE	FALSE	FALSE	FALSE	TRUE	Mar. Ecol. Prog. Ser. 327, 297-308 (2006)	Phocoena phocoena	Phocoenidae	NA	NA	NA	NA	missing
AY262379	FALSE	FALSE	FALSE	FALSE	TRUE	Mar. Ecol. Prog. Ser. 327, 297-308 (2006)	Phocoena phocoena	Phocoenidae	NA	NA	NA	NA	missing
AY262380	FALSE	FALSE	FALSE	FALSE	TRUE	Mar. Ecol. Prog. Ser. 327, 297-308 (2006)	Phocoena phocoena	Phocoenidae	NA	NA	NA	NA	missing
AY262381	FALSE	FALSE	FALSE	FALSE	TRUE	Mar. Ecol. Prog. Ser. 327, 297-308 (2006)	Phocoena phocoena	Phocoenidae	NA	NA	NA	NA	missing
AY262382	FALSE	FALSE	FALSE	FALSE	TRUE	Mar. Ecol. Prog. Ser. 327, 297-308 (2006)	Phocoena phocoena	Phocoenidae	NA	NA	NA	NA	missing
AY262383	FALSE	FALSE	FALSE	FALSE	TRUE	Mar. Ecol. Prog. Ser. 327, 297-308 (2006)	Phocoena phocoena	Phocoenidae	NA	NA	NA	NA	missing
AY262384	FALSE	FALSE	FALSE	FALSE	TRUE	Mar. Ecol. Prog. Ser. 327, 297-308 (2006)	Phocoena phocoena	Phocoenidae	NA	NA	NA	NA	missing
AY262385	FALSE	FALSE	FALSE	FALSE	TRUE	Mar. Ecol. Prog. Ser. 327, 297-308 (2006)	Phocoena phocoena	Phocoenidae	NA	NA	NA	NA	missing
AY262386	FALSE	FALSE	FALSE	FALSE	TRUE	Mar. Ecol. Prog. Ser. 327, 297-308 (2006)	Phocoena phocoena	Phocoenidae	NA	NA	NA	NA	missing
AY262387	FALSE	FALSE	FALSE	FALSE	TRUE	Mol. Phylogenet. Evol. 4 (4), 463-474 (1995)	Phocoena phocoena	Phocoenidae	NA	NA	NA	NA	missing
AY262388	FALSE	FALSE	FALSE	FALSE	TRUE	Mol. Phylogenet. Evol. 4 (4), 463-474 (1995)	Phocoena phocoena	Phocoenidae	NA	NA	NA	NA	missing
AY329844	FALSE	FALSE	FALSE	FALSE	TRUE	Conserv. Genet. 9 (5), 1253-1262 (2008)	Megaptera novaeangliae	Balaenopteridae	Brazil	NA	West Central Atlantic Ocean	11.89 S 32.14 W	original
AY329845	FALSE	FALSE	FALSE	FALSE	TRUE	Conserv. Genet. 9 (5), 1253-1262 (2008)	Megaptera novaeangliae	Balaenopteridae	Brazil	NA	West Central Atlantic Ocean	11.89 S 32.14 W	original
AY329846	FALSE	FALSE	FALSE	FALSE	TRUE	Conserv. Genet. 9 (5), 1253-1262 (2008)	Megaptera novaeangliae	Balaenopteridae	Brazil	NA	West Central Atlantic Ocean	11.89 S 32.14 W	original
AY329847	FALSE	FALSE	FALSE	FALSE	TRUE	Conserv. Genet. 9 (5), 1253-1262 (2008)	Megaptera novaeangliae	Balaenopteridae	Brazil	NA	West Central Atlantic Ocean	11.89 S 32.14 W	original
AY329848	FALSE	FALSE	FALSE	FALSE	TRUE	Conserv. Genet. 9 (5), 1253-1262 (2008)	Megaptera novaeangliae	Balaenopteridae	Brazil	NA	West Central Atlantic Ocean	11.89 S 32.14 W	original
AY329849	FALSE	FALSE	FALSE	FALSE	TRUE	Conserv. Genet. 9 (5), 1253-1262 (2008)	Megaptera novaeangliae	Balaenopteridae	Brazil	NA	West Central Atlantic Ocean	11.89 S 32.14 W	original
AY329850	FALSE	FALSE	FALSE	FALSE	TRUE	Conserv. Genet. 9 (5), 1253-1262 (2008)	Megaptera novaeangliae	Balaenopteridae	Brazil	NA	West Central Atlantic Ocean	11.89 S 32.14 W	original
AY329851	FALSE	FALSE	FALSE	FALSE	TRUE	Conserv. Genet. 9 (5), 1253-1262 (2008)	Megaptera novaeangliae	Balaenopteridae	Brazil	NA	West Central Atlantic Ocean	11.89 S 32.14 W	original
AY329852	FALSE	FALSE	FALSE	FALSE	TRUE	Conserv. Genet. 9 (5), 1253-1262 (2008)	Megaptera novaeangliae	Balaenopteridae	Brazil	NA	West Central Atlantic Ocean	11.89 S 32.14 W	original
AY329853	FALSE	FALSE	FALSE	FALSE	TRUE	Conserv. Genet. 9 (5), 1253-1262 (2008)	Megaptera novaeangliae	Balaenopteridae	Brazil	NA	West Central Atlantic Ocean	11.89 S 32.14 W	original
AY329854	FALSE	FALSE	FALSE	FALSE	TRUE	Conserv. Genet. 9 (5), 1253-1262 (2008)	Megaptera novaeangliae	Balaenopteridae	Brazil	NA	West Central Atlantic Ocean	11.89 S 32.14 W	original
AY329855	FALSE	FALSE	FALSE	FALSE	TRUE	Conserv. Genet. 9 (5), 1253-1262 (2008)	Megaptera novaeangliae	Balaenopteridae	Brazil	NA	West Central Atlantic Ocean	11.89 S 32.14 W	original
AY329856	FALSE	FALSE	FALSE	FALSE	TRUE	Conserv. Genet. 9 (5), 1253-1262 (2008)	Megaptera novaeangliae	Balaenopteridae	Brazil	NA	West Central Atlantic Ocean	11.89 S 32.14 W	original
AY329857	FALSE	FALSE	FALSE	FALSE	TRUE	Conserv. Genet. 9 (5), 1253-1262 (2008)	Megaptera novaeangliae	Balaenopteridae	Brazil	NA	West Central Atlantic Ocean	11.89 S 32.14 W	original
AY329858	FALSE	FALSE	FALSE	FALSE	TRUE	Conserv. Genet. 9 (5), 1253-1262 (2008)	Megaptera novaeangliae	Balaenopteridae	Brazil	NA	West Central Atlantic Ocean	11.89 S 32.14 W	original
AY329859	FALSE	FALSE	FALSE	FALSE	TRUE	Conserv. Genet. 9 (5), 1253-1262 (2008)	Megaptera novaeangliae	Balaenopteridae	Brazil	NA	West Central Atlantic Ocean	11.89 S 32.14 W	original
AY329860	FALSE	FALSE	FALSE	FALSE	TRUE	Conserv. Genet. 9 (5), 1253-1262 (2008)	Megaptera novaeangliae	Balaenopteridae	Brazil	NA	West Central Atlantic Ocean	11.89 S 32.14 W	original
AY329861	FALSE	FALSE	FALSE	FALSE	TRUE	Conserv. Genet. 9 (5), 1253-1262 (2008)	Megaptera novaeangliae	Balaenopteridae	Brazil	NA	West Central Atlantic Ocean	11.89 S 32.14 W	original
AY329862	FALSE	FALSE	FALSE	FALSE	TRUE	Conserv. Genet. 9 (5), 1253-1262 (2008)	Megaptera novaeangliae	Balaenopteridae	Brazil	NA	West Central Atlantic Ocean	11.89 S 32.14 W	original
AY329863	FALSE	FALSE	FALSE	FALSE	TRUE	Conserv. Genet. 9 (5), 1253-1262 (2008)	Megaptera novaeangliae	Balaenopteridae	Brazil	NA	West Central Atlantic Ocean	11.89 S 32.14 W	original
AY329864	FALSE	FALSE	FALSE	FALSE	TRUE	Conserv. Genet. 9 (5), 1253-1262 (2008)	Megaptera novaeangliae	Balaenopteridae	Brazil	NA	West Central Atlantic Ocean	11.89 S 32.14 W	original
AY329865	FALSE	FALSE	FALSE	FALSE	TRUE	Conserv. Genet. 9 (5), 1253-1262 (2008)	Megaptera novaeangliae	Balaenopteridae	Brazil	NA	West Central Atlantic Ocean	11.89 S 32.14 W	original
AY329866	FALSE	FALSE	FALSE	FALSE	TRUE	Conserv. Genet. 9 (5), 1253-1262 (2008)	Megaptera novaeangliae	Balaenopteridae	Brazil	NA	West Central Atlantic Ocean	11.89 S 32.14 W	original
AY329867	FALSE	FALSE	FALSE	FALSE	TRUE	Conserv. Genet. 9 (5), 1253-1262 (2008)	Megaptera novaeangliae	Balaenopteridae	Brazil	NA	West Central Atlantic Ocean	11.89 S 32.14 W	original
AY329868	FALSE	FALSE	FALSE	FALSE	TRUE	Conserv. Genet. 9 (5), 1253-1262 (2008)	Megaptera novaeangliae	Balaenopteridae	Brazil	NA	West Central Atlantic Ocean	11.89 S 32.14 W	original
AY329869	FALSE	FALSE	FALSE	FALSE	TRUE	Conserv. Genet. 9 (5), 1253-1262 (2008)	Megaptera novaeangliae	Balaenopteridae	Brazil	NA	West Central Atlantic Ocean	11.89 S 32.14 W	original
AY329870	FALSE	FALSE	FALSE	FALSE	TRUE	Conserv. Genet. 9 (5), 1253-1262 (2008)	Megaptera novaeangliae	Balaenopteridae	Brazil	NA	West Central Atlantic Ocean	11.89 S 32.14 W	original
AY329871	FALSE	FALSE	FALSE	FALSE	TRUE	Conserv. Genet. 9 (5), 1253-1262 (2008)	Megaptera novaeangliae	Balaenopteridae	Brazil	NA	West Central Atlantic Ocean	11.89 S 32.14 W	original
AY329872	FALSE	FALSE	FALSE	FALSE	TRUE	Conserv. Genet. 9 (5), 1253-1262 (2008)	Megaptera novaeangliae	Balaenopteridae	Brazil	NA	West Central Atlantic Ocean	11.89 S 32.14 W	original
AY329873	FALSE	FALSE	FALSE	FALSE	TRUE	Conserv. Genet. 9 (5), 1253-1262 (2008)	Megaptera novaeangliae	Balaenopteridae	Brazil	NA	West Central Atlantic Ocean	11.89 S 32.14 W	original
AY329874	FALSE	FALSE	FALSE	FALSE	TRUE	Conserv. Genet. 9 (5), 1253-1262 (2008)	Megaptera novaeangliae	Balaenopteridae	Brazil	NA	West Central Atlantic Ocean	11.89 S 32.14 W	original
AY329875	FALSE	FALSE	FALSE	FALSE	TRUE	Conserv. Genet. 9 (5), 1253-1262 (2008)	Megaptera novaeangliae	Balaenopteridae	Brazil	NA	West Central Atlantic Ocean	11.89 S 32.14 W	original
AY329878	FALSE	FALSE	FALSE	FALSE	TRUE	Conserv. Genet. 9 (5), 1253-1262 (2008)	Megaptera novaeangliae	Balaenopteridae	Brazil	NA	West Central Atlantic Ocean	11.89 S 32.14 W	original
AY329879	FALSE	FALSE	FALSE	FALSE	TRUE	Conserv. Genet. 9 (5), 1253-1262 (2008)	Megaptera novaeangliae	Balaenopteridae	Brazil	NA	West Central Atlantic Ocean	11.89 S 32.14 W	original
AY329880	FALSE	FALSE	FALSE	FALSE	TRUE	Conserv. Genet. 9 (5), 1253-1262 (2008)	Megaptera novaeangliae	Balaenopteridae	Brazil	NA	West Central Atlantic Ocean	11.89 S 32.14 W	original
AY329881	FALSE	FALSE	FALSE	FALSE	TRUE	Conserv. Genet. 9 (5), 1253-1262 (2008)	Megaptera novaeangliae	Balaenopteridae	Brazil	NA	West Central Atlantic Ocean	11.89 S 32.14 W	original
AY329882	FALSE	FALSE	FALSE	FALSE	TRUE	Conserv. Genet. 9 (5), 1253-1262 (2008)	Megaptera novaeangliae	Balaenopteridae	Brazil	NA	West Central Atlantic Ocean	11.89 S 32.14 W	original
AY329883	FALSE	FALSE	FALSE	FALSE	TRUE	Conserv. Genet. 9 (5), 1253-1262 (2008)	Megaptera novaeangliae	Balaenopteridae	Brazil	NA	West Central Atlantic Ocean	11.89 S 32.14 W	original
AY329884	FALSE	FALSE	FALSE	FALSE	TRUE	Conserv. Genet. 9 (5), 1253-1262 (2008)	Megaptera novaeangliae	Balaenopteridae	Brazil	NA	West Central Atlantic Ocean	11.89 S 32.14 W	original
AY329885	FALSE	FALSE	FALSE	FALSE	TRUE	Conserv. Genet. 9 (5), 1253-1262 (2008)	Megaptera novaeangliae	Balaenopteridae	Brazil	NA	West Central Atlantic Ocean	11.89 S 32.14 W	original
AY329886	FALSE	FALSE	FALSE	FALSE	TRUE	Conserv. Genet. 9 (5), 1253-1262 (2008)	Megaptera novaeangliae	Balaenopteridae	Brazil	NA	West Central Atlantic Ocean	11.89 S 32.14 W	original
AY329887	FALSE	FALSE	FALSE	FALSE	TRUE	Conserv. Genet. 9 (5), 1253-1262 (2008)	Megaptera novaeangliae	Balaenopteridae	Brazil	NA	West Central Atlantic Ocean	11.89 S 32.14 W	original
AY329889	FALSE	FALSE	FALSE	FALSE	TRUE	Conserv. Genet. 9 (5), 1253-1262 (2008)	Megaptera novaeangliae	Balaenopteridae	Brazil	NA	West Central Atlantic Ocean	11.89 S 32.14 W	original
AY329890	FALSE	FALSE	FALSE	FALSE	TRUE	Conserv. Genet. 9 (5), 1253-1262 (2008)	Megaptera novaeangliae	Balaenopteridae	Brazil	NA	West Central Atlantic Ocean	11.89 S 32.14 W	original
AY329891	FALSE	FALSE	FALSE	FALSE	TRUE	Conserv. Genet. 9 (5), 1253-1262 (2008)	Megaptera novaeangliae	Balaenopteridae	Brazil	NA	West Central Atlantic Ocean	11.89 S 32.14 W	original
AY329892	FALSE	FALSE	FALSE	FALSE	TRUE	Conserv. Genet. 9 (5), 1253-1262 (2008)	Megaptera novaeangliae	Balaenopteridae	Brazil	NA	West Central Atlantic Ocean	11.89 S 32.14 W	original
AY329893	FALSE	FALSE	FALSE	FALSE	TRUE	Conserv. Genet. 9 (5), 1253-1262 (2008)	Megaptera novaeangliae	Balaenopteridae	Brazil	NA	West Central Atlantic Ocean	11.89 S 32.14 W	original
AY329894	FALSE	FALSE	FALSE	FALSE	TRUE	Conserv. Genet. 9 (5), 1253-1262 (2008)	Megaptera novaeangliae	Balaenopteridae	Brazil	NA	West Central Atlantic Ocean	11.89 S 32.14 W	original
AY329896	FALSE	FALSE	FALSE	FALSE	TRUE	Conserv. Genet. 9 (5), 1253-1262 (2008)	Megaptera novaeangliae	Balaenopteridae	Brazil	NA	West Central Atlantic Ocean	11.89 S 32.14 W	original
AY329897	FALSE	FALSE	FALSE	FALSE	TRUE	Conserv. Genet. 9 (5), 1253-1262 (2008)	Megaptera novaeangliae	Balaenopteridae	Brazil	NA	West Central Atlantic Ocean	11.89 S 32.14 W	original
AY329898	FALSE	FALSE	FALSE	FALSE	TRUE	Conserv. Genet. 9 (5), 1253-1262 (2008)	Megaptera novaeangliae	Balaenopteridae	Brazil	NA	West Central Atlantic Ocean	11.89 S 32.14 W	original
AY329899	FALSE	FALSE	FALSE	FALSE	TRUE	Conserv. Genet. 9 (5), 1253-1262 (2008)	Megaptera novaeangliae	Balaenopteridae	Brazil	NA	West Central Atlantic Ocean	11.89 S 32.14 W	original
AY329900	FALSE	FALSE	FALSE	FALSE	TRUE	Conserv. Genet. 9 (5), 1253-1262 (2008)	Megaptera novaeangliae	Balaenopteridae	Brazil	NA	West Central Atlantic Ocean	11.89 S 32.14 W	original
AY329901	FALSE	FALSE	FALSE	FALSE	TRUE	Conserv. Genet. 9 (5), 1253-1262 (2008)	Megaptera novaeangliae	Balaenopteridae	Brazil	NA	West Central Atlantic Ocean	11.89 S 32.14 W	original
AY329902	FALSE	FALSE	FALSE	FALSE	TRUE	Conserv. Genet. 9 (5), 1253-1262 (2008)	Megaptera novaeangliae	Balaenopteridae	Brazil	NA	West Central Atlantic Ocean	11.89 S 32.14 W	original
AY329903	FALSE	FALSE	FALSE	FALSE	TRUE	Conserv. Genet. 9 (5), 1253-1262 (2008)	Megaptera novaeangliae	Balaenopteridae	Brazil	NA	West Central Atlantic Ocean	11.89 S 32.14 W	original
AY329904	FALSE	FALSE	FALSE	FALSE	TRUE	Conserv. Genet. 9 (5), 1253-1262 (2008)	Megaptera novaeangliae	Balaenopteridae	Brazil	NA	West Central Atlantic Ocean	11.89 S 32.14 W	original
AY329905	FALSE	FALSE	FALSE	FALSE	TRUE	Conserv. Genet. 9 (5), 1253-1262 (2008)	Megaptera novaeangliae	Balaenopteridae	Brazil	NA	West Central Atlantic Ocean	11.89 S 32.14 W	original
AY329906	FALSE	FALSE	FALSE	FALSE	TRUE	Conserv. Genet. 9 (5), 1253-1262 (2008)	Megaptera novaeangliae	Balaenopteridae	Brazil	NA	West Central Atlantic Ocean	11.89 S 32.14 W	original
AY329907	FALSE	FALSE	FALSE	FALSE	TRUE	Conserv. Genet. 9 (5), 1253-1262 (2008)	Megaptera novaeangliae	Balaenopteridae	Brazil	NA	West Central Atlantic Ocean	11.89 S 32.14 W	original
AY329908	FALSE	FALSE	FALSE	FALSE	TRUE	Conserv. Genet. 9 (5), 1253-1262 (2008)	Megaptera novaeangliae	Balaenopteridae	Antarctica: Area II	NA	Antarctica	66.847 S 24.875 E	original
AY329909	FALSE	FALSE	FALSE	FALSE	TRUE	Conserv. Genet. 9 (5), 1253-1262 (2008)	Megaptera novaeangliae	Balaenopteridae	Brazil	NA	West Central Atlantic Ocean	11.89 S 32.14 W	original
AY329910	FALSE	FALSE	FALSE	FALSE	TRUE	Conserv. Genet. 9 (5), 1253-1262 (2008)	Megaptera novaeangliae	Balaenopteridae	Brazil	NA	West Central Atlantic Ocean	11.89 S 32.14 W	original
AY329911	FALSE	FALSE	FALSE	FALSE	TRUE	Conserv. Genet. 9 (5), 1253-1262 (2008)	Megaptera novaeangliae	Balaenopteridae	Brazil	NA	West Central Atlantic Ocean	11.89 S 32.14 W	original
AY329912	FALSE	FALSE	FALSE	FALSE	TRUE	Conserv. Genet. 9 (5), 1253-1262 (2008)	Megaptera novaeangliae	Balaenopteridae	Brazil	NA	West Central Atlantic Ocean	11.89 S 32.14 W	original
AY329913	FALSE	FALSE	FALSE	FALSE	TRUE	Conserv. Genet. 9 (5), 1253-1262 (2008)	Megaptera novaeangliae	Balaenopteridae	Antarctica: Area II	NA	Antarctica	66.847 S 24.875 E	original
AY329914	FALSE	FALSE	FALSE	FALSE	TRUE	Conserv. Genet. 9 (5), 1253-1262 (2008)	Megaptera novaeangliae	Balaenopteridae	Brazil	NA	West Central Atlantic Ocean	11.89 S 32.14 W	original
AY329915	FALSE	FALSE	FALSE	FALSE	TRUE	Conserv. Genet. 9 (5), 1253-1262 (2008)	Megaptera novaeangliae	Balaenopteridae	Brazil	NA	West Central Atlantic Ocean	11.89 S 32.14 W	original
AY329916	FALSE	FALSE	FALSE	FALSE	TRUE	Conserv. Genet. 9 (5), 1253-1262 (2008)	Megaptera novaeangliae	Balaenopteridae	Brazil	NA	West Central Atlantic Ocean	11.89 S 32.14 W	original
AY329917	FALSE	FALSE	FALSE	FALSE	TRUE	Conserv. Genet. 9 (5), 1253-1262 (2008)	Megaptera novaeangliae	Balaenopteridae	Brazil	NA	West Central Atlantic Ocean	11.89 S 32.14 W	original
AY329918	FALSE	FALSE	FALSE	FALSE	TRUE	Conserv. Genet. 9 (5), 1253-1262 (2008)	Megaptera novaeangliae	Balaenopteridae	Brazil	NA	West Central Atlantic Ocean	11.89 S 32.14 W	original
AY329920	FALSE	FALSE	FALSE	FALSE	TRUE	Conserv. Genet. 9 (5), 1253-1262 (2008)	Megaptera novaeangliae	Balaenopteridae	Brazil	NA	West Central Atlantic Ocean	11.89 S 32.14 W	original
AY329921	FALSE	FALSE	FALSE	FALSE	TRUE	Conserv. Genet. 9 (5), 1253-1262 (2008)	Megaptera novaeangliae	Balaenopteridae	Brazil	NA	West Central Atlantic Ocean	11.89 S 32.14 W	original
AY329922	FALSE	FALSE	FALSE	FALSE	TRUE	Conserv. Genet. 9 (5), 1253-1262 (2008)	Megaptera novaeangliae	Balaenopteridae	Brazil	NA	West Central Atlantic Ocean	11.89 S 32.14 W	original
AY329923	FALSE	FALSE	FALSE	FALSE	TRUE	Conserv. Genet. 9 (5), 1253-1262 (2008)	Megaptera novaeangliae	Balaenopteridae	Brazil	NA	West Central Atlantic Ocean	11.89 S 32.14 W	original
AY329924	FALSE	FALSE	FALSE	FALSE	TRUE	Conserv. Genet. 9 (5), 1253-1262 (2008)	Megaptera novaeangliae	Balaenopteridae	Brazil	NA	West Central Atlantic Ocean	11.89 S 32.14 W	original
AY329925	FALSE	FALSE	FALSE	FALSE	TRUE	Conserv. Genet. 9 (5), 1253-1262 (2008)	Megaptera novaeangliae	Balaenopteridae	Brazil	NA	West Central Atlantic Ocean	11.89 S 32.14 W	original
AY329926	FALSE	FALSE	FALSE	FALSE	TRUE	Conserv. Genet. 9 (5), 1253-1262 (2008)	Megaptera novaeangliae	Balaenopteridae	Antarctica: Area II	NA	Antarctica	66.847 S 24.875 E	original
AY329927	FALSE	FALSE	FALSE	FALSE	TRUE	Conserv. Genet. 9 (5), 1253-1262 (2008)	Megaptera novaeangliae	Balaenopteridae	Brazil	NA	West Central Atlantic Ocean	11.89 S 32.14 W	original
AY329928	FALSE	FALSE	FALSE	FALSE	TRUE	Conserv. Genet. 9 (5), 1253-1262 (2008)	Megaptera novaeangliae	Balaenopteridae	Brazil	NA	West Central Atlantic Ocean	11.89 S 32.14 W	original
AY329929	FALSE	FALSE	FALSE	FALSE	TRUE	Conserv. Genet. 9 (5), 1253-1262 (2008)	Megaptera novaeangliae	Balaenopteridae	Brazil	NA	West Central Atlantic Ocean	11.89 S 32.14 W	original
AY329930	FALSE	FALSE	FALSE	FALSE	TRUE	Conserv. Genet. 9 (5), 1253-1262 (2008)	Megaptera novaeangliae	Balaenopteridae	Antarctica: Area II	NA	Antarctica	66.847 S 24.875 E	original
AY329931	FALSE	FALSE	FALSE	FALSE	TRUE	Conserv. Genet. 9 (5), 1253-1262 (2008)	Megaptera novaeangliae	Balaenopteridae	Brazil	NA	West Central Atlantic Ocean	11.89 S 32.14 W	original
AY329932	FALSE	FALSE	FALSE	FALSE	TRUE	Conserv. Genet. 9 (5), 1253-1262 (2008)	Megaptera novaeangliae	Balaenopteridae	Brazil	NA	West Central Atlantic Ocean	11.89 S 32.14 W	original
AY329933	FALSE	FALSE	FALSE	FALSE	TRUE	Conserv. Genet. 9 (5), 1253-1262 (2008)	Megaptera novaeangliae	Balaenopteridae	Brazil	NA	West Central Atlantic Ocean	11.89 S 32.14 W	original
AY329934	FALSE	FALSE	FALSE	FALSE	TRUE	Conserv. Genet. 9 (5), 1253-1262 (2008)	Megaptera novaeangliae	Balaenopteridae	Brazil	NA	West Central Atlantic Ocean	11.89 S 32.14 W	original
AY329935	FALSE	FALSE	FALSE	FALSE	TRUE	Conserv. Genet. 9 (5), 1253-1262 (2008)	Megaptera novaeangliae	Balaenopteridae	Brazil	NA	West Central Atlantic Ocean	11.89 S 32.14 W	original
AY329936	FALSE	FALSE	FALSE	FALSE	TRUE	Conserv. Genet. 9 (5), 1253-1262 (2008)	Megaptera novaeangliae	Balaenopteridae	Brazil	NA	West Central Atlantic Ocean	11.89 S 32.14 W	original
AY329937	FALSE	FALSE	FALSE	FALSE	TRUE	Conserv. Genet. 9 (5), 1253-1262 (2008)	Megaptera novaeangliae	Balaenopteridae	Antarctica: Area II	NA	Antarctica	66.847 S 24.875 E	original
AY329938	FALSE	FALSE	FALSE	FALSE	TRUE	Conserv. Genet. 9 (5), 1253-1262 (2008)	Megaptera novaeangliae	Balaenopteridae	Antarctica: Area II	NA	Antarctica	66.847 S 24.875 E	original
AY329939	FALSE	FALSE	FALSE	FALSE	TRUE	Conserv. Genet. 9 (5), 1253-1262 (2008)	Megaptera novaeangliae	Balaenopteridae	Brazil	NA	West Central Atlantic Ocean	11.89 S 32.14 W	original
AY329940	FALSE	FALSE	FALSE	FALSE	TRUE	Conserv. Genet. 9 (5), 1253-1262 (2008)	Megaptera novaeangliae	Balaenopteridae	Antarctica: Area II	NA	Antarctica	66.847 S 24.875 E	original
AY329941	FALSE	FALSE	FALSE	FALSE	TRUE	Conserv. Genet. 9 (5), 1253-1262 (2008)	Megaptera novaeangliae	Balaenopteridae	Antarctica: Area II	NA	Antarctica	66.847 S 24.875 E	original
AY329942	FALSE	FALSE	FALSE	FALSE	TRUE	Conserv. Genet. 9 (5), 1253-1262 (2008)	Megaptera novaeangliae	Balaenopteridae	Brazil	NA	West Central Atlantic Ocean	11.89 S 32.14 W	original
AY329943	FALSE	FALSE	FALSE	FALSE	TRUE	Conserv. Genet. 9 (5), 1253-1262 (2008)	Megaptera novaeangliae	Balaenopteridae	Brazil	NA	West Central Atlantic Ocean	11.89 S 32.14 W	original
AY329944	FALSE	FALSE	FALSE	FALSE	TRUE	Conserv. Genet. 9 (5), 1253-1262 (2008)	Megaptera novaeangliae	Balaenopteridae	Brazil	NA	West Central Atlantic Ocean	11.89 S 32.14 W	original
AY329945	FALSE	FALSE	FALSE	FALSE	TRUE	Conserv. Genet. 9 (5), 1253-1262 (2008)	Megaptera novaeangliae	Balaenopteridae	Brazil	NA	West Central Atlantic Ocean	11.89 S 32.14 W	original
AY329946	FALSE	FALSE	FALSE	FALSE	TRUE	Conserv. Genet. 9 (5), 1253-1262 (2008)	Megaptera novaeangliae	Balaenopteridae	Brazil	NA	West Central Atlantic Ocean	11.89 S 32.14 W	original
AY329947	FALSE	FALSE	FALSE	FALSE	TRUE	Conserv. Genet. 9 (5), 1253-1262 (2008)	Megaptera novaeangliae	Balaenopteridae	Brazil	NA	West Central Atlantic Ocean	11.89 S 32.14 W	original
AY329948	FALSE	FALSE	FALSE	FALSE	TRUE	Conserv. Genet. 9 (5), 1253-1262 (2008)	Megaptera novaeangliae	Balaenopteridae	Brazil	NA	West Central Atlantic Ocean	11.89 S 32.14 W	original
AY329949	FALSE	FALSE	FALSE	FALSE	TRUE	Conserv. Genet. 9 (5), 1253-1262 (2008)	Megaptera novaeangliae	Balaenopteridae	Brazil	NA	West Central Atlantic Ocean	11.89 S 32.14 W	original
AY329950	FALSE	FALSE	FALSE	FALSE	TRUE	Conserv. Genet. 9 (5), 1253-1262 (2008)	Megaptera novaeangliae	Balaenopteridae	Brazil	NA	West Central Atlantic Ocean	11.89 S 32.14 W	original
AY329951	FALSE	FALSE	FALSE	FALSE	TRUE	Conserv. Genet. 9 (5), 1253-1262 (2008)	Megaptera novaeangliae	Balaenopteridae	Antarctica: Area II	NA	Antarctica	66.847 S 24.875 E	original
AY329952	FALSE	FALSE	FALSE	FALSE	TRUE	Conserv. Genet. 9 (5), 1253-1262 (2008)	Megaptera novaeangliae	Balaenopteridae	Brazil	NA	West Central Atlantic Ocean	11.89 S 32.14 W	original
AY329953	FALSE	FALSE	FALSE	FALSE	TRUE	Conserv. Genet. 9 (5), 1253-1262 (2008)	Megaptera novaeangliae	Balaenopteridae	Brazil	NA	West Central Atlantic Ocean	11.89 S 32.14 W	original
AY329954	FALSE	FALSE	FALSE	FALSE	TRUE	Conserv. Genet. 9 (5), 1253-1262 (2008)	Megaptera novaeangliae	Balaenopteridae	Brazil	NA	West Central Atlantic Ocean	11.89 S 32.14 W	original
AY329955	FALSE	FALSE	FALSE	FALSE	TRUE	Conserv. Genet. 9 (5), 1253-1262 (2008)	Megaptera novaeangliae	Balaenopteridae	Brazil	NA	West Central Atlantic Ocean	11.89 S 32.14 W	original
AY329956	FALSE	FALSE	FALSE	FALSE	TRUE	Conserv. Genet. 9 (5), 1253-1262 (2008)	Megaptera novaeangliae	Balaenopteridae	Brazil	NA	West Central Atlantic Ocean	11.89 S 32.14 W	original
AY329957	FALSE	FALSE	FALSE	FALSE	TRUE	Conserv. Genet. 9 (5), 1253-1262 (2008)	Megaptera novaeangliae	Balaenopteridae	Brazil	NA	West Central Atlantic Ocean	11.89 S 32.14 W	original
AY329958	FALSE	FALSE	FALSE	FALSE	TRUE	Conserv. Genet. 9 (5), 1253-1262 (2008)	Megaptera novaeangliae	Balaenopteridae	Brazil	NA	West Central Atlantic Ocean	11.89 S 32.14 W	original
AY329959	FALSE	FALSE	FALSE	FALSE	TRUE	Conserv. Genet. 9 (5), 1253-1262 (2008)	Megaptera novaeangliae	Balaenopteridae	Brazil	NA	West Central Atlantic Ocean	11.89 S 32.14 W	original
AY329960	FALSE	FALSE	FALSE	FALSE	TRUE	Conserv. Genet. 9 (5), 1253-1262 (2008)	Megaptera novaeangliae	Balaenopteridae	Brazil	NA	West Central Atlantic Ocean	11.89 S 32.14 W	original
AY329961	FALSE	FALSE	FALSE	FALSE	TRUE	Conserv. Genet. 9 (5), 1253-1262 (2008)	Megaptera novaeangliae	Balaenopteridae	Brazil	NA	West Central Atlantic Ocean	11.89 S 32.14 W	original
AY329962	FALSE	FALSE	FALSE	FALSE	TRUE	Conserv. Genet. 9 (5), 1253-1262 (2008)	Megaptera novaeangliae	Balaenopteridae	Brazil	NA	West Central Atlantic Ocean	11.89 S 32.14 W	original
AY329963	FALSE	FALSE	FALSE	FALSE	TRUE	Conserv. Genet. 9 (5), 1253-1262 (2008)	Megaptera novaeangliae	Balaenopteridae	Brazil	NA	West Central Atlantic Ocean	11.89 S 32.14 W	original
AY329964	FALSE	FALSE	FALSE	FALSE	TRUE	Conserv. Genet. 9 (5), 1253-1262 (2008)	Megaptera novaeangliae	Balaenopteridae	Brazil	NA	West Central Atlantic Ocean	11.89 S 32.14 W	original
AY329965	FALSE	FALSE	FALSE	FALSE	TRUE	Conserv. Genet. 9 (5), 1253-1262 (2008)	Megaptera novaeangliae	Balaenopteridae	Brazil	NA	West Central Atlantic Ocean	11.89 S 32.14 W	original
AY329966	FALSE	FALSE	FALSE	FALSE	TRUE	Conserv. Genet. 9 (5), 1253-1262 (2008)	Megaptera novaeangliae	Balaenopteridae	Brazil	NA	West Central Atlantic Ocean	11.89 S 32.14 W	original
AY329967	FALSE	FALSE	FALSE	FALSE	TRUE	Conserv. Genet. 9 (5), 1253-1262 (2008)	Megaptera novaeangliae	Balaenopteridae	Antarctica: Area II	NA	Antarctica	66.847 S 24.875 E	original
AY329968	FALSE	FALSE	FALSE	FALSE	TRUE	Conserv. Genet. 9 (5), 1253-1262 (2008)	Megaptera novaeangliae	Balaenopteridae	Brazil	NA	West Central Atlantic Ocean	11.89 S 32.14 W	original
AY329969	FALSE	FALSE	FALSE	FALSE	TRUE	Conserv. Genet. 9 (5), 1253-1262 (2008)	Megaptera novaeangliae	Balaenopteridae	Brazil	NA	West Central Atlantic Ocean	11.89 S 32.14 W	original
AY329970	FALSE	FALSE	FALSE	FALSE	TRUE	Conserv. Genet. 9 (5), 1253-1262 (2008)	Megaptera novaeangliae	Balaenopteridae	Brazil	NA	West Central Atlantic Ocean	11.89 S 32.14 W	original
AY329971	FALSE	FALSE	FALSE	FALSE	TRUE	Conserv. Genet. 9 (5), 1253-1262 (2008)	Megaptera novaeangliae	Balaenopteridae	Brazil	NA	West Central Atlantic Ocean	11.89 S 32.14 W	original
AY329972	FALSE	FALSE	FALSE	FALSE	TRUE	Conserv. Genet. 9 (5), 1253-1262 (2008)	Megaptera novaeangliae	Balaenopteridae	Brazil	NA	West Central Atlantic Ocean	11.89 S 32.14 W	original
AY329973	FALSE	FALSE	FALSE	FALSE	TRUE	Conserv. Genet. 9 (5), 1253-1262 (2008)	Megaptera novaeangliae	Balaenopteridae	Brazil	NA	West Central Atlantic Ocean	11.89 S 32.14 W	original
AY329974	FALSE	FALSE	FALSE	FALSE	TRUE	Conserv. Genet. 9 (5), 1253-1262 (2008)	Megaptera novaeangliae	Balaenopteridae	Brazil	NA	West Central Atlantic Ocean	11.89 S 32.14 W	original
AY329975	FALSE	FALSE	FALSE	FALSE	TRUE	Conserv. Genet. 9 (5), 1253-1262 (2008)	Megaptera novaeangliae	Balaenopteridae	Brazil	NA	West Central Atlantic Ocean	11.89 S 32.14 W	original
AY329976	FALSE	FALSE	FALSE	FALSE	TRUE	Conserv. Genet. 9 (5), 1253-1262 (2008)	Megaptera novaeangliae	Balaenopteridae	Brazil	NA	West Central Atlantic Ocean	11.89 S 32.14 W	original
AY329977	FALSE	FALSE	FALSE	FALSE	TRUE	Conserv. Genet. 9 (5), 1253-1262 (2008)	Megaptera novaeangliae	Balaenopteridae	Brazil	NA	West Central Atlantic Ocean	11.89 S 32.14 W	original
AY329978	FALSE	FALSE	FALSE	FALSE	TRUE	Conserv. Genet. 9 (5), 1253-1262 (2008)	Megaptera novaeangliae	Balaenopteridae	Brazil	NA	West Central Atlantic Ocean	11.89 S 32.14 W	original
AY329979	FALSE	FALSE	FALSE	FALSE	TRUE	Conserv. Genet. 9 (5), 1253-1262 (2008)	Megaptera novaeangliae	Balaenopteridae	Brazil	NA	West Central Atlantic Ocean	11.89 S 32.14 W	original
AY329980	FALSE	FALSE	FALSE	FALSE	TRUE	Conserv. Genet. 9 (5), 1253-1262 (2008)	Megaptera novaeangliae	Balaenopteridae	Brazil	NA	West Central Atlantic Ocean	11.89 S 32.14 W	original
AY329981	FALSE	FALSE	FALSE	FALSE	TRUE	Conserv. Genet. 9 (5), 1253-1262 (2008)	Megaptera novaeangliae	Balaenopteridae	Brazil	NA	West Central Atlantic Ocean	11.89 S 32.14 W	original
AY329982	FALSE	FALSE	FALSE	FALSE	TRUE	Conserv. Genet. 9 (5), 1253-1262 (2008)	Megaptera novaeangliae	Balaenopteridae	Brazil	NA	West Central Atlantic Ocean	11.89 S 32.14 W	original
AY329983	FALSE	FALSE	FALSE	FALSE	TRUE	Conserv. Genet. 9 (5), 1253-1262 (2008)	Megaptera novaeangliae	Balaenopteridae	Brazil	NA	West Central Atlantic Ocean	11.89 S 32.14 W	original
AY329984	FALSE	FALSE	FALSE	FALSE	TRUE	Conserv. Genet. 9 (5), 1253-1262 (2008)	Megaptera novaeangliae	Balaenopteridae	Brazil	NA	West Central Atlantic Ocean	11.89 S 32.14 W	original
AY329985	FALSE	FALSE	FALSE	FALSE	TRUE	Conserv. Genet. 9 (5), 1253-1262 (2008)	Megaptera novaeangliae	Balaenopteridae	Brazil	NA	West Central Atlantic Ocean	11.89 S 32.14 W	original
AY329986	FALSE	FALSE	FALSE	FALSE	TRUE	Conserv. Genet. 9 (5), 1253-1262 (2008)	Megaptera novaeangliae	Balaenopteridae	Brazil	NA	West Central Atlantic Ocean	11.89 S 32.14 W	original
AY329987	FALSE	FALSE	FALSE	FALSE	TRUE	Conserv. Genet. 9 (5), 1253-1262 (2008)	Megaptera novaeangliae	Balaenopteridae	Brazil	NA	West Central Atlantic Ocean	11.89 S 32.14 W	original
AY329988	FALSE	FALSE	FALSE	FALSE	TRUE	Conserv. Genet. 9 (5), 1253-1262 (2008)	Megaptera novaeangliae	Balaenopteridae	Brazil	NA	West Central Atlantic Ocean	11.89 S 32.14 W	original
AY329989	FALSE	FALSE	FALSE	FALSE	TRUE	Conserv. Genet. 9 (5), 1253-1262 (2008)	Megaptera novaeangliae	Balaenopteridae	Brazil	NA	West Central Atlantic Ocean	11.89 S 32.14 W	original
AY329990	FALSE	FALSE	FALSE	FALSE	TRUE	Conserv. Genet. 9 (5), 1253-1262 (2008)	Megaptera novaeangliae	Balaenopteridae	Brazil	NA	West Central Atlantic Ocean	11.89 S 32.14 W	original
AY329991	FALSE	FALSE	FALSE	FALSE	TRUE	Conserv. Genet. 9 (5), 1253-1262 (2008)	Megaptera novaeangliae	Balaenopteridae	Brazil	NA	West Central Atlantic Ocean	11.89 S 32.14 W	original
AY329992	FALSE	FALSE	FALSE	FALSE	TRUE	Conserv. Genet. 9 (5), 1253-1262 (2008)	Megaptera novaeangliae	Balaenopteridae	Brazil	NA	West Central Atlantic Ocean	11.89 S 32.14 W	original
AY329993	FALSE	FALSE	FALSE	FALSE	TRUE	Conserv. Genet. 9 (5), 1253-1262 (2008)	Megaptera novaeangliae	Balaenopteridae	Brazil	NA	West Central Atlantic Ocean	11.89 S 32.14 W	original
AY329994	FALSE	FALSE	FALSE	FALSE	TRUE	Conserv. Genet. 9 (5), 1253-1262 (2008)	Megaptera novaeangliae	Balaenopteridae	Brazil	NA	West Central Atlantic Ocean	11.89 S 32.14 W	original
AY329995	FALSE	FALSE	FALSE	FALSE	TRUE	Conserv. Genet. 9 (5), 1253-1262 (2008)	Megaptera novaeangliae	Balaenopteridae	Brazil	NA	West Central Atlantic Ocean	11.89 S 32.14 W	original
AY329996	FALSE	FALSE	FALSE	FALSE	TRUE	Conserv. Genet. 9 (5), 1253-1262 (2008)	Megaptera novaeangliae	Balaenopteridae	Brazil	NA	West Central Atlantic Ocean	11.89 S 32.14 W	original
AY329997	FALSE	FALSE	FALSE	FALSE	TRUE	Conserv. Genet. 9 (5), 1253-1262 (2008)	Megaptera novaeangliae	Balaenopteridae	Brazil	NA	West Central Atlantic Ocean	11.89 S 32.14 W	original
AY329998	FALSE	FALSE	FALSE	FALSE	TRUE	Conserv. Genet. 9 (5), 1253-1262 (2008)	Megaptera novaeangliae	Balaenopteridae	Brazil	NA	West Central Atlantic Ocean	11.89 S 32.14 W	original
AY329999	FALSE	FALSE	FALSE	FALSE	TRUE	Conserv. Genet. 9 (5), 1253-1262 (2008)	Megaptera novaeangliae	Balaenopteridae	Brazil	NA	West Central Atlantic Ocean	11.89 S 32.14 W	original
AY330000	FALSE	FALSE	FALSE	FALSE	TRUE	Conserv. Genet. 9 (5), 1253-1262 (2008)	Megaptera novaeangliae	Balaenopteridae	Brazil	NA	West Central Atlantic Ocean	11.89 S 32.14 W	original
AY330001	FALSE	FALSE	FALSE	FALSE	TRUE	Conserv. Genet. 9 (5), 1253-1262 (2008)	Megaptera novaeangliae	Balaenopteridae	Brazil	NA	West Central Atlantic Ocean	11.89 S 32.14 W	original
AY330002	FALSE	FALSE	FALSE	FALSE	TRUE	Conserv. Genet. 9 (5), 1253-1262 (2008)	Megaptera novaeangliae	Balaenopteridae	Brazil	NA	West Central Atlantic Ocean	11.89 S 32.14 W	original
AY330003	FALSE	FALSE	FALSE	FALSE	TRUE	Conserv. Genet. 9 (5), 1253-1262 (2008)	Megaptera novaeangliae	Balaenopteridae	Brazil	NA	West Central Atlantic Ocean	11.89 S 32.14 W	original
AY330004	FALSE	FALSE	FALSE	FALSE	TRUE	Conserv. Genet. 9 (5), 1253-1262 (2008)	Megaptera novaeangliae	Balaenopteridae	Brazil	NA	West Central Atlantic Ocean	11.89 S 32.14 W	original
AY330005	FALSE	FALSE	FALSE	FALSE	TRUE	Conserv. Genet. 9 (5), 1253-1262 (2008)	Megaptera novaeangliae	Balaenopteridae	Brazil	NA	West Central Atlantic Ocean	11.89 S 32.14 W	original
AY330006	FALSE	FALSE	FALSE	FALSE	TRUE	Conserv. Genet. 9 (5), 1253-1262 (2008)	Megaptera novaeangliae	Balaenopteridae	Brazil	NA	West Central Atlantic Ocean	11.89 S 32.14 W	original
AY330007	FALSE	FALSE	FALSE	FALSE	TRUE	Conserv. Genet. 9 (5), 1253-1262 (2008)	Megaptera novaeangliae	Balaenopteridae	Brazil	NA	West Central Atlantic Ocean	11.89 S 32.14 W	original
AY330008	FALSE	FALSE	FALSE	FALSE	TRUE	Conserv. Genet. 9 (5), 1253-1262 (2008)	Megaptera novaeangliae	Balaenopteridae	Brazil	NA	West Central Atlantic Ocean	11.89 S 32.14 W	original
AY330009	FALSE	FALSE	FALSE	FALSE	TRUE	Conserv. Genet. 9 (5), 1253-1262 (2008)	Megaptera novaeangliae	Balaenopteridae	Brazil	NA	West Central Atlantic Ocean	11.89 S 32.14 W	original
AY330010	FALSE	FALSE	FALSE	FALSE	TRUE	Conserv. Genet. 9 (5), 1253-1262 (2008)	Megaptera novaeangliae	Balaenopteridae	Brazil	NA	West Central Atlantic Ocean	11.89 S 32.14 W	original
AY330011	FALSE	FALSE	FALSE	FALSE	TRUE	Conserv. Genet. 9 (5), 1253-1262 (2008)	Megaptera novaeangliae	Balaenopteridae	Brazil	NA	West Central Atlantic Ocean	11.89 S 32.14 W	original
AY330012	FALSE	FALSE	FALSE	FALSE	TRUE	Conserv. Genet. 9 (5), 1253-1262 (2008)	Megaptera novaeangliae	Balaenopteridae	Brazil	NA	West Central Atlantic Ocean	11.89 S 32.14 W	original
AY330013	FALSE	FALSE	FALSE	FALSE	TRUE	Conserv. Genet. 9 (5), 1253-1262 (2008)	Megaptera novaeangliae	Balaenopteridae	Brazil	NA	West Central Atlantic Ocean	11.89 S 32.14 W	original
AY330014	FALSE	FALSE	FALSE	FALSE	TRUE	Conserv. Genet. 9 (5), 1253-1262 (2008)	Megaptera novaeangliae	Balaenopteridae	Brazil	NA	West Central Atlantic Ocean	11.89 S 32.14 W	original
AY330015	FALSE	FALSE	FALSE	FALSE	TRUE	Conserv. Genet. 9 (5), 1253-1262 (2008)	Megaptera novaeangliae	Balaenopteridae	Brazil	NA	West Central Atlantic Ocean	11.89 S 32.14 W	original
AY330016	FALSE	FALSE	FALSE	FALSE	TRUE	Conserv. Genet. 9 (5), 1253-1262 (2008)	Megaptera novaeangliae	Balaenopteridae	Brazil	NA	West Central Atlantic Ocean	11.89 S 32.14 W	original
AY330017	FALSE	FALSE	FALSE	FALSE	TRUE	Conserv. Genet. 9 (5), 1253-1262 (2008)	Megaptera novaeangliae	Balaenopteridae	Brazil	NA	West Central Atlantic Ocean	11.89 S 32.14 W	original
AY330018	FALSE	FALSE	FALSE	FALSE	TRUE	Conserv. Genet. 9 (5), 1253-1262 (2008)	Megaptera novaeangliae	Balaenopteridae	Brazil	NA	West Central Atlantic Ocean	11.89 S 32.14 W	original
AY330019	FALSE	FALSE	FALSE	FALSE	TRUE	Conserv. Genet. 9 (5), 1253-1262 (2008)	Megaptera novaeangliae	Balaenopteridae	Brazil	NA	West Central Atlantic Ocean	11.89 S 32.14 W	original
AY330020	FALSE	FALSE	FALSE	FALSE	TRUE	Conserv. Genet. 9 (5), 1253-1262 (2008)	Megaptera novaeangliae	Balaenopteridae	Brazil	NA	West Central Atlantic Ocean	11.89 S 32.14 W	original
AY330021	FALSE	FALSE	FALSE	FALSE	TRUE	Conserv. Genet. 9 (5), 1253-1262 (2008)	Megaptera novaeangliae	Balaenopteridae	Brazil	NA	West Central Atlantic Ocean	11.89 S 32.14 W	original
AY330022	FALSE	FALSE	FALSE	FALSE	TRUE	Conserv. Genet. 9 (5), 1253-1262 (2008)	Megaptera novaeangliae	Balaenopteridae	Brazil	NA	West Central Atlantic Ocean	11.89 S 32.14 W	original
AY330023	FALSE	FALSE	FALSE	FALSE	TRUE	Conserv. Genet. 9 (5), 1253-1262 (2008)	Megaptera novaeangliae	Balaenopteridae	Brazil	NA	West Central Atlantic Ocean	11.89 S 32.14 W	original
AY330024	FALSE	FALSE	FALSE	FALSE	TRUE	Conserv. Genet. 9 (5), 1253-1262 (2008)	Megaptera novaeangliae	Balaenopteridae	Brazil	NA	West Central Atlantic Ocean	11.89 S 32.14 W	original
AY330025	FALSE	FALSE	FALSE	FALSE	TRUE	Conserv. Genet. 9 (5), 1253-1262 (2008)	Megaptera novaeangliae	Balaenopteridae	Brazil	NA	West Central Atlantic Ocean	11.89 S 32.14 W	original
AY330026	FALSE	FALSE	FALSE	FALSE	TRUE	Conserv. Genet. 9 (5), 1253-1262 (2008)	Megaptera novaeangliae	Balaenopteridae	Brazil	NA	West Central Atlantic Ocean	11.89 S 32.14 W	original
AY330027	FALSE	FALSE	FALSE	FALSE	TRUE	Conserv. Genet. 9 (5), 1253-1262 (2008)	Megaptera novaeangliae	Balaenopteridae	Brazil	NA	West Central Atlantic Ocean	11.89 S 32.14 W	original
AY330028	FALSE	FALSE	FALSE	FALSE	TRUE	Conserv. Genet. 9 (5), 1253-1262 (2008)	Megaptera novaeangliae	Balaenopteridae	Antarctica: Area I	NA	Antarctica	66.847 S 24.875 E	original
AY330029	FALSE	FALSE	FALSE	FALSE	TRUE	Conserv. Genet. 9 (5), 1253-1262 (2008)	Megaptera novaeangliae	Balaenopteridae	Antarctica: Area I	NA	Antarctica	66.847 S 24.875 E	original
AY330030	FALSE	FALSE	FALSE	FALSE	TRUE	Conserv. Genet. 9 (5), 1253-1262 (2008)	Megaptera novaeangliae	Balaenopteridae	Antarctica: Area I	NA	Antarctica	66.847 S 24.875 E	original
AY330031	FALSE	FALSE	FALSE	FALSE	TRUE	Conserv. Genet. 9 (5), 1253-1262 (2008)	Megaptera novaeangliae	Balaenopteridae	Antarctica: Area I	NA	Antarctica	66.847 S 24.875 E	original
AY330032	FALSE	FALSE	FALSE	FALSE	TRUE	Conserv. Genet. 9 (5), 1253-1262 (2008)	Megaptera novaeangliae	Balaenopteridae	Antarctica: Area I	NA	Antarctica	66.847 S 24.875 E	original
AY330033	FALSE	FALSE	FALSE	FALSE	TRUE	Conserv. Genet. 9 (5), 1253-1262 (2008)	Megaptera novaeangliae	Balaenopteridae	Antarctica: Area II	NA	Antarctica	66.847 S 24.875 E	original
AY330034	FALSE	FALSE	FALSE	FALSE	TRUE	Conserv. Genet. 9 (5), 1253-1262 (2008)	Megaptera novaeangliae	Balaenopteridae	Antarctica: Area I	NA	Antarctica	66.847 S 24.875 E	original
AY330035	FALSE	FALSE	FALSE	FALSE	TRUE	Conserv. Genet. 9 (5), 1253-1262 (2008)	Megaptera novaeangliae	Balaenopteridae	Antarctica: Area I	NA	Antarctica	66.847 S 24.875 E	original
AY330036	FALSE	FALSE	FALSE	FALSE	TRUE	Conserv. Genet. 9 (5), 1253-1262 (2008)	Megaptera novaeangliae	Balaenopteridae	Antarctica: Area I	NA	Antarctica	66.847 S 24.875 E	original
AY330037	FALSE	FALSE	FALSE	FALSE	TRUE	Conserv. Genet. 9 (5), 1253-1262 (2008)	Megaptera novaeangliae	Balaenopteridae	Antarctica: Area I	NA	Antarctica	66.847 S 24.875 E	original
AY330038	FALSE	FALSE	FALSE	FALSE	TRUE	Conserv. Genet. 9 (5), 1253-1262 (2008)	Megaptera novaeangliae	Balaenopteridae	Antarctica: Area I	NA	Antarctica	66.847 S 24.875 E	original
AY330039	FALSE	FALSE	FALSE	FALSE	TRUE	Conserv. Genet. 9 (5), 1253-1262 (2008)	Megaptera novaeangliae	Balaenopteridae	Antarctica: Area II	NA	Antarctica	66.847 S 24.875 E	original
AY330040	FALSE	FALSE	FALSE	FALSE	TRUE	Conserv. Genet. 9 (5), 1253-1262 (2008)	Megaptera novaeangliae	Balaenopteridae	Antarctica: Area I	NA	Antarctica	66.847 S 24.875 E	original
AY330041	FALSE	FALSE	FALSE	FALSE	TRUE	Conserv. Genet. 9 (5), 1253-1262 (2008)	Megaptera novaeangliae	Balaenopteridae	Antarctica: Area I	NA	Antarctica	66.847 S 24.875 E	original
AY330042	FALSE	FALSE	FALSE	FALSE	TRUE	Conserv. Genet. 9 (5), 1253-1262 (2008)	Megaptera novaeangliae	Balaenopteridae	Antarctica: Area I	NA	Antarctica	66.847 S 24.875 E	original
AY330043	FALSE	FALSE	FALSE	FALSE	TRUE	Conserv. Genet. 9 (5), 1253-1262 (2008)	Megaptera novaeangliae	Balaenopteridae	Antarctica: Area I	NA	Antarctica	66.847 S 24.875 E	original
AY330044	FALSE	FALSE	FALSE	FALSE	TRUE	Conserv. Genet. 9 (5), 1253-1262 (2008)	Megaptera novaeangliae	Balaenopteridae	Antarctica: Area I	NA	Antarctica	66.847 S 24.875 E	original
AY330045	FALSE	FALSE	FALSE	FALSE	TRUE	Conserv. Genet. 9 (5), 1253-1262 (2008)	Megaptera novaeangliae	Balaenopteridae	Antarctica: Area I	NA	Antarctica	66.847 S 24.875 E	original
AY330046	FALSE	FALSE	FALSE	FALSE	TRUE	Conserv. Genet. 9 (5), 1253-1262 (2008)	Megaptera novaeangliae	Balaenopteridae	Antarctica: Area I	NA	Antarctica	66.847 S 24.875 E	original
AY330047	FALSE	FALSE	FALSE	FALSE	TRUE	Conserv. Genet. 9 (5), 1253-1262 (2008)	Megaptera novaeangliae	Balaenopteridae	Antarctica: Area I	NA	Antarctica	66.847 S 24.875 E	original
AY330048	FALSE	FALSE	FALSE	FALSE	TRUE	Conserv. Genet. 9 (5), 1253-1262 (2008)	Megaptera novaeangliae	Balaenopteridae	Antarctica: Area II	NA	Antarctica	66.847 S 24.875 E	original
AY330049	FALSE	FALSE	FALSE	FALSE	TRUE	Conserv. Genet. 9 (5), 1253-1262 (2008)	Megaptera novaeangliae	Balaenopteridae	Antarctica: Area II	NA	Antarctica	66.847 S 24.875 E	original
AY330050	FALSE	FALSE	FALSE	FALSE	TRUE	Conserv. Genet. 9 (5), 1253-1262 (2008)	Megaptera novaeangliae	Balaenopteridae	Antarctica: Area I	NA	Antarctica	66.847 S 24.875 E	original
AY330051	FALSE	FALSE	FALSE	FALSE	TRUE	Conserv. Genet. 9 (5), 1253-1262 (2008)	Megaptera novaeangliae	Balaenopteridae	Antarctica: Area I	NA	Antarctica	66.847 S 24.875 E	original
AY330052	FALSE	FALSE	FALSE	FALSE	TRUE	Conserv. Genet. 9 (5), 1253-1262 (2008)	Megaptera novaeangliae	Balaenopteridae	Antarctica: Area I	NA	Antarctica	66.847 S 24.875 E	original
AY330053	FALSE	FALSE	FALSE	FALSE	TRUE	Conserv. Genet. 9 (5), 1253-1262 (2008)	Megaptera novaeangliae	Balaenopteridae	Antarctica: Area II	NA	Antarctica	66.847 S 24.875 E	original
AY330054	FALSE	FALSE	FALSE	FALSE	TRUE	Conserv. Genet. 9 (5), 1253-1262 (2008)	Megaptera novaeangliae	Balaenopteridae	Antarctica: Area II	NA	Antarctica	66.847 S 24.875 E	original
AY330055	FALSE	FALSE	FALSE	FALSE	TRUE	Conserv. Genet. 9 (5), 1253-1262 (2008)	Megaptera novaeangliae	Balaenopteridae	Antarctica: Area II	NA	Antarctica	66.847 S 24.875 E	original
AY330056	FALSE	FALSE	FALSE	FALSE	TRUE	Conserv. Genet. 9 (5), 1253-1262 (2008)	Megaptera novaeangliae	Balaenopteridae	Antarctica: Area I	NA	Antarctica	66.847 S 24.875 E	original
AY330057	FALSE	FALSE	FALSE	FALSE	TRUE	Conserv. Genet. 9 (5), 1253-1262 (2008)	Megaptera novaeangliae	Balaenopteridae	Antarctica: Area I	NA	Antarctica	66.847 S 24.875 E	original
AY330058	FALSE	FALSE	FALSE	FALSE	TRUE	Conserv. Genet. 9 (5), 1253-1262 (2008)	Megaptera novaeangliae	Balaenopteridae	Antarctica: Area I	NA	Antarctica	66.847 S 24.875 E	original
AY330059	FALSE	FALSE	FALSE	FALSE	TRUE	Conserv. Genet. 9 (5), 1253-1262 (2008)	Megaptera novaeangliae	Balaenopteridae	Antarctica: Area II	NA	Antarctica	66.847 S 24.875 E	original
AY330060	FALSE	FALSE	FALSE	FALSE	TRUE	Conserv. Genet. 9 (5), 1253-1262 (2008)	Megaptera novaeangliae	Balaenopteridae	Antarctica: Area II	NA	Antarctica	66.847 S 24.875 E	original
AY330061	FALSE	FALSE	FALSE	FALSE	TRUE	Conserv. Genet. 9 (5), 1253-1262 (2008)	Megaptera novaeangliae	Balaenopteridae	Antarctica: Area II	NA	Antarctica	66.847 S 24.875 E	original
AY330062	FALSE	FALSE	FALSE	FALSE	TRUE	Conserv. Genet. 9 (5), 1253-1262 (2008)	Megaptera novaeangliae	Balaenopteridae	Antarctica: Area I	NA	Antarctica	66.847 S 24.875 E	original
AY330063	FALSE	FALSE	FALSE	FALSE	TRUE	Conserv. Genet. 9 (5), 1253-1262 (2008)	Megaptera novaeangliae	Balaenopteridae	Antarctica: Area II	NA	Antarctica	66.847 S 24.875 E	original
AY330064	FALSE	FALSE	FALSE	FALSE	TRUE	Conserv. Genet. 9 (5), 1253-1262 (2008)	Megaptera novaeangliae	Balaenopteridae	Antarctica: Area I	NA	Antarctica	66.847 S 24.875 E	original
AY330065	FALSE	FALSE	FALSE	FALSE	TRUE	Conserv. Genet. 9 (5), 1253-1262 (2008)	Megaptera novaeangliae	Balaenopteridae	Antarctica: Area I	NA	Antarctica	66.847 S 24.875 E	original
AY330066	FALSE	FALSE	FALSE	FALSE	TRUE	Conserv. Genet. 9 (5), 1253-1262 (2008)	Megaptera novaeangliae	Balaenopteridae	Antarctica: Area II	NA	Antarctica	66.847 S 24.875 E	original
AY330067	FALSE	FALSE	FALSE	FALSE	TRUE	Conserv. Genet. 9 (5), 1253-1262 (2008)	Megaptera novaeangliae	Balaenopteridae	Antarctica: Area I	NA	Antarctica	66.847 S 24.875 E	original
AY330068	FALSE	FALSE	FALSE	FALSE	TRUE	Conserv. Genet. 9 (5), 1253-1262 (2008)	Megaptera novaeangliae	Balaenopteridae	Antarctica: Area I	NA	Antarctica	66.847 S 24.875 E	original
AY330069	FALSE	FALSE	FALSE	FALSE	TRUE	Conserv. Genet. 9 (5), 1253-1262 (2008)	Megaptera novaeangliae	Balaenopteridae	Antarctica: Area I	NA	Antarctica	66.847 S 24.875 E	original
AY330070	FALSE	FALSE	FALSE	FALSE	TRUE	Conserv. Genet. 9 (5), 1253-1262 (2008)	Megaptera novaeangliae	Balaenopteridae	Antarctica: Area II	NA	Antarctica	66.847 S 24.875 E	original
AY330071	FALSE	FALSE	FALSE	FALSE	TRUE	Conserv. Genet. 9 (5), 1253-1262 (2008)	Megaptera novaeangliae	Balaenopteridae	Antarctica: Area II	NA	Antarctica	66.847 S 24.875 E	original
AY330072	FALSE	FALSE	FALSE	FALSE	TRUE	Conserv. Genet. 9 (5), 1253-1262 (2008)	Megaptera novaeangliae	Balaenopteridae	Antarctica: Area I	NA	Antarctica	66.847 S 24.875 E	original
AY330073	FALSE	FALSE	FALSE	FALSE	TRUE	Conserv. Genet. 9 (5), 1253-1262 (2008)	Megaptera novaeangliae	Balaenopteridae	Antarctica: Area I	NA	Antarctica	66.847 S 24.875 E	original
AY330074	FALSE	FALSE	FALSE	FALSE	TRUE	Conserv. Genet. 9 (5), 1253-1262 (2008)	Megaptera novaeangliae	Balaenopteridae	Antarctica: Area I	NA	Antarctica	66.847 S 24.875 E	original
AY330075	FALSE	FALSE	FALSE	FALSE	TRUE	Conserv. Genet. 9 (5), 1253-1262 (2008)	Megaptera novaeangliae	Balaenopteridae	Antarctica: Area II	NA	Antarctica	66.847 S 24.875 E	original
AY330076	FALSE	FALSE	FALSE	FALSE	TRUE	Conserv. Genet. 9 (5), 1253-1262 (2008)	Megaptera novaeangliae	Balaenopteridae	Antarctica: Area I	NA	Antarctica	66.847 S 24.875 E	original
AY330077	FALSE	FALSE	FALSE	FALSE	TRUE	Conserv. Genet. 9 (5), 1253-1262 (2008)	Megaptera novaeangliae	Balaenopteridae	Antarctica: Area I	NA	Antarctica	66.847 S 24.875 E	original
AY330078	FALSE	FALSE	FALSE	FALSE	TRUE	Conserv. Genet. 9 (5), 1253-1262 (2008)	Megaptera novaeangliae	Balaenopteridae	Antarctica: Area I	NA	Antarctica	66.847 S 24.875 E	original
AY330079	FALSE	FALSE	FALSE	FALSE	TRUE	Conserv. Genet. 9 (5), 1253-1262 (2008)	Megaptera novaeangliae	Balaenopteridae	Antarctica: Area II	NA	Antarctica	66.847 S 24.875 E	original
AY330080	FALSE	FALSE	FALSE	FALSE	TRUE	Conserv. Genet. 9 (5), 1253-1262 (2008)	Megaptera novaeangliae	Balaenopteridae	Antarctica: Area II	NA	Antarctica	66.847 S 24.875 E	original
AY330081	FALSE	FALSE	FALSE	FALSE	TRUE	Conserv. Genet. 9 (5), 1253-1262 (2008)	Megaptera novaeangliae	Balaenopteridae	Antarctica: Area II	NA	Antarctica	66.847 S 24.875 E	original
AY330082	FALSE	FALSE	FALSE	FALSE	TRUE	Conserv. Genet. 9 (5), 1253-1262 (2008)	Megaptera novaeangliae	Balaenopteridae	Antarctica: Area I	NA	Antarctica	66.847 S 24.875 E	original
AY330083	FALSE	FALSE	FALSE	FALSE	TRUE	Conserv. Genet. 9 (5), 1253-1262 (2008)	Megaptera novaeangliae	Balaenopteridae	Antarctica: Area I	NA	Antarctica	66.847 S 24.875 E	original
AY330084	FALSE	FALSE	FALSE	FALSE	TRUE	Conserv. Genet. 9 (5), 1253-1262 (2008)	Megaptera novaeangliae	Balaenopteridae	Antarctica: Area II	NA	Antarctica	66.847 S 24.875 E	original
AY330085	FALSE	FALSE	FALSE	FALSE	TRUE	Conserv. Genet. 9 (5), 1253-1262 (2008)	Megaptera novaeangliae	Balaenopteridae	Antarctica: Area II	NA	Antarctica	66.847 S 24.875 E	original
AY330086	FALSE	FALSE	FALSE	FALSE	TRUE	Conserv. Genet. 9 (5), 1253-1262 (2008)	Megaptera novaeangliae	Balaenopteridae	Antarctica: Area II	NA	Antarctica	66.847 S 24.875 E	original
AY330087	FALSE	FALSE	FALSE	FALSE	TRUE	Conserv. Genet. 9 (5), 1253-1262 (2008)	Megaptera novaeangliae	Balaenopteridae	Antarctica: Area I	NA	Antarctica	66.847 S 24.875 E	original
AY330088	FALSE	FALSE	FALSE	FALSE	TRUE	Conserv. Genet. 9 (5), 1253-1262 (2008)	Megaptera novaeangliae	Balaenopteridae	Antarctica: Area I	NA	Antarctica	66.847 S 24.875 E	original
AY330089	FALSE	FALSE	FALSE	FALSE	TRUE	Conserv. Genet. 9 (5), 1253-1262 (2008)	Megaptera novaeangliae	Balaenopteridae	Antarctica: Area I	NA	Antarctica	66.847 S 24.875 E	original
AY330090	FALSE	FALSE	FALSE	FALSE	TRUE	Conserv. Genet. 9 (5), 1253-1262 (2008)	Megaptera novaeangliae	Balaenopteridae	Antarctica: Area I	NA	Antarctica	66.847 S 24.875 E	original
AY330091	FALSE	FALSE	FALSE	FALSE	TRUE	Conserv. Genet. 9 (5), 1253-1262 (2008)	Megaptera novaeangliae	Balaenopteridae	Antarctica: Area I	NA	Antarctica	66.847 S 24.875 E	original
AY330092	FALSE	FALSE	FALSE	FALSE	TRUE	Conserv. Genet. 9 (5), 1253-1262 (2008)	Megaptera novaeangliae	Balaenopteridae	Antarctica: Area I	NA	Antarctica	66.847 S 24.875 E	original
AY330093	FALSE	FALSE	FALSE	FALSE	TRUE	Conserv. Genet. 9 (5), 1253-1262 (2008)	Megaptera novaeangliae	Balaenopteridae	Antarctica: Area I	NA	Antarctica	66.847 S 24.875 E	original
AY330094	FALSE	FALSE	FALSE	FALSE	TRUE	Conserv. Genet. 9 (5), 1253-1262 (2008)	Megaptera novaeangliae	Balaenopteridae	Antarctica: Area I	NA	Antarctica	66.847 S 24.875 E	original
AY330095	FALSE	FALSE	FALSE	FALSE	TRUE	Conserv. Genet. 9 (5), 1253-1262 (2008)	Megaptera novaeangliae	Balaenopteridae	Brazil	NA	West Central Atlantic Ocean	11.89 S 32.14 W	original
AY330096	FALSE	FALSE	FALSE	FALSE	TRUE	Conserv. Genet. 9 (5), 1253-1262 (2008)	Megaptera novaeangliae	Balaenopteridae	Brazil	NA	West Central Atlantic Ocean	11.89 S 32.14 W	original
AY340947	FALSE	FALSE	FALSE	FALSE	TRUE	Unpublished	Balaenoptera borealis	Balaenopteridae	NA	NA	NA	NA	missing
AY340948	FALSE	FALSE	FALSE	FALSE	TRUE	Unpublished	Balaenoptera physalus	Balaenopteridae	NA	NA	NA	NA	missing
AY340949	FALSE	FALSE	FALSE	FALSE	TRUE	Unpublished	Balaenoptera physalus	Balaenopteridae	NA	NA	NA	NA	missing
AY340950	FALSE	FALSE	FALSE	FALSE	TRUE	Unpublished	Balaenoptera physalus	Balaenopteridae	NA	NA	NA	NA	missing
AY340951	FALSE	FALSE	FALSE	FALSE	TRUE	Unpublished	Balaenoptera physalus	Balaenopteridae	NA	NA	NA	NA	missing
AY340952	FALSE	FALSE	FALSE	FALSE	TRUE	Unpublished	Balaenoptera physalus	Balaenopteridae	NA	NA	NA	NA	missing
AY340953	FALSE	FALSE	FALSE	FALSE	TRUE	Unpublished	Balaenoptera physalus	Balaenopteridae	NA	NA	NA	NA	missing
AY340954	FALSE	FALSE	FALSE	FALSE	TRUE	Unpublished	Balaenoptera physalus	Balaenopteridae	NA	NA	NA	NA	missing
AY340955	FALSE	FALSE	FALSE	FALSE	TRUE	Unpublished	Balaenoptera physalus	Balaenopteridae	NA	NA	NA	NA	missing
AY340956	FALSE	FALSE	FALSE	FALSE	TRUE	Unpublished	Balaenoptera physalus	Balaenopteridae	NA	NA	NA	NA	missing
AY340957	FALSE	FALSE	FALSE	FALSE	TRUE	Unpublished	Balaenoptera borealis	Balaenopteridae	NA	NA	NA	NA	missing
AY340958	FALSE	FALSE	FALSE	FALSE	TRUE	Unpublished	Balaenoptera musculus	Balaenopteridae	NA	NA	NA	NA	missing
AY343929	FALSE	FALSE	FALSE	FALSE	TRUE	Unpublished	Balaenoptera physalus	Balaenopteridae	NA	NA	NA	NA	missing
AY343930	FALSE	FALSE	FALSE	FALSE	TRUE	Unpublished	Balaenoptera physalus	Balaenopteridae	NA	NA	NA	NA	missing
AY343931	FALSE	FALSE	FALSE	FALSE	TRUE	Unpublished	Balaena mysticetus	Balaenidae	NA	NA	NA	NA	missing
AY349610	FALSE	FALSE	FALSE	FALSE	TRUE	Unpublished	Balaena mysticetus	Balaenidae	NA	NA	NA	NA	missing
AY352278	FALSE	FALSE	FALSE	FALSE	TRUE	Unpublished	Balaenoptera acutorostrata	Balaenopteridae	NA	NA	NA	NA	missing
AY352279	FALSE	FALSE	FALSE	FALSE	TRUE	Unpublished	Balaenoptera acutorostrata	Balaenopteridae	NA	NA	NA	NA	missing
AY352280	FALSE	FALSE	FALSE	FALSE	TRUE	Unpublished	Balaenoptera acutorostrata	Balaenopteridae	NA	NA	NA	NA	missing
AY371171	FALSE	FALSE	FALSE	FALSE	TRUE	Unpublished	Tursiops truncatus	Delphinidae	NA	NA	NA	NA	missing
AY371172	FALSE	FALSE	FALSE	FALSE	TRUE	Unpublished	Tursiops truncatus	Delphinidae	NA	NA	NA	NA	missing
AY371173	FALSE	FALSE	FALSE	FALSE	TRUE	Unpublished	Tursiops truncatus	Delphinidae	NA	NA	NA	NA	missing
AY371174	FALSE	FALSE	FALSE	FALSE	TRUE	Unpublished	Tursiops truncatus	Delphinidae	NA	NA	NA	NA	missing
AY371175	FALSE	FALSE	FALSE	FALSE	TRUE	Unpublished	Tursiops truncatus	Delphinidae	NA	NA	NA	NA	missing
AY371176	FALSE	FALSE	FALSE	FALSE	TRUE	Unpublished	Tursiops truncatus	Delphinidae	NA	NA	NA	NA	missing
AY371177	FALSE	FALSE	FALSE	FALSE	TRUE	Unpublished	Tursiops truncatus	Delphinidae	NA	NA	NA	NA	missing
AY390265	FALSE	FALSE	FALSE	FALSE	TRUE	Unpublished	Balaenoptera musculus	Balaenopteridae	NA	NA	NA	NA	missing
AY390266	FALSE	FALSE	FALSE	FALSE	TRUE	Unpublished	Balaenoptera musculus	Balaenopteridae	NA	NA	NA	NA	missing
AY390267	FALSE	FALSE	FALSE	FALSE	TRUE	Unpublished	Balaenoptera musculus	Balaenopteridae	NA	NA	NA	NA	missing
AY390268	FALSE	FALSE	FALSE	FALSE	TRUE	Unpublished	Balaenoptera musculus	Balaenopteridae	NA	NA	NA	NA	missing
AY390269	FALSE	FALSE	FALSE	FALSE	TRUE	Unpublished	Balaenoptera musculus	Balaenopteridae	NA	NA	NA	NA	missing
AY390270	FALSE	FALSE	FALSE	FALSE	TRUE	Unpublished	Balaenoptera musculus	Balaenopteridae	NA	NA	NA	NA	missing
AY390271	FALSE	FALSE	FALSE	FALSE	TRUE	Unpublished	Balaenoptera musculus	Balaenopteridae	NA	NA	NA	NA	missing
AY390272	FALSE	FALSE	FALSE	FALSE	TRUE	Unpublished	Balaenoptera musculus	Balaenopteridae	NA	NA	NA	NA	missing
AY390273	FALSE	FALSE	FALSE	FALSE	TRUE	Unpublished	Balaenoptera musculus	Balaenopteridae	NA	NA	NA	NA	missing
AY390274	FALSE	FALSE	FALSE	FALSE	TRUE	Unpublished	Balaenoptera musculus	Balaenopteridae	NA	NA	NA	NA	missing
AY390275	FALSE	FALSE	FALSE	FALSE	TRUE	Unpublished	Balaenoptera musculus	Balaenopteridae	NA	NA	NA	NA	missing
AY390276	FALSE	FALSE	FALSE	FALSE	TRUE	Unpublished	Balaenoptera musculus	Balaenopteridae	NA	NA	NA	NA	missing
AY390277	FALSE	FALSE	FALSE	FALSE	TRUE	Unpublished	Balaenoptera musculus	Balaenopteridae	NA	NA	NA	NA	missing
AY395733	FALSE	FALSE	FALSE	FALSE	TRUE	Unpublished	Eubalaena glacialis	Balaenidae	NA	NA	NA	NA	missing
AY395734	FALSE	FALSE	FALSE	FALSE	TRUE	Unpublished	Eubalaena glacialis	Balaenidae	NA	NA	NA	NA	missing
AY422200	FALSE	FALSE	FALSE	FALSE	TRUE	Unpublished	Delphinus delphis	Delphinidae	NA	NA	NA	NA	missing
AY422201	FALSE	FALSE	FALSE	FALSE	TRUE	Unpublished	Delphinus delphis	Delphinidae	NA	NA	NA	NA	missing
AY422202	FALSE	FALSE	FALSE	FALSE	TRUE	Unpublished	Delphinus delphis	Delphinidae	NA	NA	NA	NA	missing
AY422203	FALSE	FALSE	FALSE	FALSE	TRUE	Unpublished	Delphinus delphis	Delphinidae	NA	NA	NA	NA	missing
AY422204	FALSE	FALSE	FALSE	FALSE	TRUE	Unpublished	Delphinus delphis	Delphinidae	NA	NA	NA	NA	missing
AY514457	FALSE	FALSE	FALSE	FALSE	TRUE	Can. J. Zool. 81 (12), 1965-1972 (2003)	Eschrichtius robustus	Eschrichtiidae	NA	NA	NA	NA	missing
AY514458	FALSE	FALSE	FALSE	FALSE	TRUE	Can. J. Zool. 81 (12), 1965-1972 (2003)	Eschrichtius robustus	Eschrichtiidae	NA	NA	NA	NA	missing
AY514459	FALSE	FALSE	FALSE	FALSE	TRUE	Can. J. Zool. 81 (12), 1965-1972 (2003)	Eschrichtius robustus	Eschrichtiidae	NA	NA	NA	NA	missing
AY514460	FALSE	FALSE	FALSE	FALSE	TRUE	Can. J. Zool. 81 (12), 1965-1972 (2003)	Eschrichtius robustus	Eschrichtiidae	NA	NA	NA	NA	missing
AY514461	FALSE	FALSE	FALSE	FALSE	TRUE	Can. J. Zool. 81 (12), 1965-1972 (2003)	Eschrichtius robustus	Eschrichtiidae	NA	NA	NA	NA	missing
AY514462	FALSE	FALSE	FALSE	FALSE	TRUE	Can. J. Zool. 81 (12), 1965-1972 (2003)	Eschrichtius robustus	Eschrichtiidae	NA	NA	NA	NA	missing
AY514463	FALSE	FALSE	FALSE	FALSE	TRUE	Can. J. Zool. 81 (12), 1965-1972 (2003)	Eschrichtius robustus	Eschrichtiidae	NA	NA	NA	NA	missing
AY514464	FALSE	FALSE	FALSE	FALSE	TRUE	Can. J. Zool. 81 (12), 1965-1972 (2003)	Eschrichtius robustus	Eschrichtiidae	NA	NA	NA	NA	missing
AY514465	FALSE	FALSE	FALSE	FALSE	TRUE	Can. J. Zool. 81 (12), 1965-1972 (2003)	Eschrichtius robustus	Eschrichtiidae	NA	NA	NA	NA	missing
AY514466	FALSE	FALSE	FALSE	FALSE	TRUE	Can. J. Zool. 81 (12), 1965-1972 (2003)	Eschrichtius robustus	Eschrichtiidae	NA	NA	NA	NA	missing
AY514467	FALSE	FALSE	FALSE	FALSE	TRUE	Can. J. Zool. 81 (12), 1965-1972 (2003)	Eschrichtius robustus	Eschrichtiidae	NA	NA	NA	NA	missing
AY514468	FALSE	FALSE	FALSE	FALSE	TRUE	Can. J. Zool. 81 (12), 1965-1972 (2003)	Eschrichtius robustus	Eschrichtiidae	NA	NA	NA	NA	missing
AY514469	FALSE	FALSE	FALSE	FALSE	TRUE	Can. J. Zool. 81 (12), 1965-1972 (2003)	Eschrichtius robustus	Eschrichtiidae	NA	NA	NA	NA	missing
AY514470	FALSE	FALSE	FALSE	FALSE	TRUE	Can. J. Zool. 81 (12), 1965-1972 (2003)	Eschrichtius robustus	Eschrichtiidae	NA	NA	NA	NA	missing
AY514471	FALSE	FALSE	FALSE	FALSE	TRUE	Can. J. Zool. 81 (12), 1965-1972 (2003)	Eschrichtius robustus	Eschrichtiidae	NA	NA	NA	NA	missing
AY514472	FALSE	FALSE	FALSE	FALSE	TRUE	Can. J. Zool. 81 (12), 1965-1972 (2003)	Eschrichtius robustus	Eschrichtiidae	NA	NA	NA	NA	missing
AY514473	FALSE	FALSE	FALSE	FALSE	TRUE	Can. J. Zool. 81 (12), 1965-1972 (2003)	Eschrichtius robustus	Eschrichtiidae	NA	NA	NA	NA	missing
AY514474	FALSE	FALSE	FALSE	FALSE	TRUE	Can. J. Zool. 81 (12), 1965-1972 (2003)	Eschrichtius robustus	Eschrichtiidae	NA	NA	NA	NA	missing
AY514475	FALSE	FALSE	FALSE	FALSE	TRUE	Can. J. Zool. 81 (12), 1965-1972 (2003)	Eschrichtius robustus	Eschrichtiidae	NA	NA	NA	NA	missing
AY514476	FALSE	FALSE	FALSE	FALSE	TRUE	Can. J. Zool. 81 (12), 1965-1972 (2003)	Eschrichtius robustus	Eschrichtiidae	NA	NA	NA	NA	missing
AY514477	FALSE	FALSE	FALSE	FALSE	TRUE	Can. J. Zool. 81 (12), 1965-1972 (2003)	Eschrichtius robustus	Eschrichtiidae	NA	NA	NA	NA	missing
AY514478	FALSE	FALSE	FALSE	FALSE	TRUE	Can. J. Zool. 81 (12), 1965-1972 (2003)	Eschrichtius robustus	Eschrichtiidae	NA	NA	NA	NA	missing
AY514479	FALSE	FALSE	FALSE	FALSE	TRUE	Can. J. Zool. 81 (12), 1965-1972 (2003)	Eschrichtius robustus	Eschrichtiidae	NA	NA	NA	NA	missing
AY514480	FALSE	FALSE	FALSE	FALSE	TRUE	Can. J. Zool. 81 (12), 1965-1972 (2003)	Eschrichtius robustus	Eschrichtiidae	NA	NA	NA	NA	missing
AY514481	FALSE	FALSE	FALSE	FALSE	TRUE	Can. J. Zool. 81 (12), 1965-1972 (2003)	Eschrichtius robustus	Eschrichtiidae	NA	NA	NA	NA	missing
AY514482	FALSE	FALSE	FALSE	FALSE	TRUE	Can. J. Zool. 81 (12), 1965-1972 (2003)	Eschrichtius robustus	Eschrichtiidae	NA	NA	NA	NA	missing
AY514483	FALSE	FALSE	FALSE	FALSE	TRUE	Can. J. Zool. 81 (12), 1965-1972 (2003)	Eschrichtius robustus	Eschrichtiidae	NA	NA	NA	NA	missing
AY514484	FALSE	FALSE	FALSE	FALSE	TRUE	Can. J. Zool. 81 (12), 1965-1972 (2003)	Eschrichtius robustus	Eschrichtiidae	NA	NA	NA	NA	missing
AY582747	FALSE	FALSE	FALSE	FALSE	TRUE	Biol. Bull. 206 (3), 125-133 (2004)	Physeter macrocephalus	Physeteridae	NA	NA	NA	NA	missing
AY582748	FALSE	FALSE	FALSE	FALSE	TRUE	Biol. Bull. 206 (3), 125-133 (2004)	Balaenoptera physalus	Balaenopteridae	NA	NA	NA	NA	missing
AY625514	FALSE	FALSE	FALSE	FALSE	TRUE	Zool. Sci. 21 (9), 989-999 (2004)	Sagmatias obliquidens	Delphinidae	NA	NA	NA	NA	missing
AY625515	FALSE	FALSE	FALSE	FALSE	TRUE	Zool. Sci. 21 (9), 989-999 (2004)	Sagmatias obliquidens	Delphinidae	NA	NA	NA	NA	missing
AY625516	FALSE	FALSE	FALSE	FALSE	TRUE	Zool. Sci. 21 (9), 989-999 (2004)	Sagmatias obliquidens	Delphinidae	NA	NA	NA	NA	missing
AY625517	FALSE	FALSE	FALSE	FALSE	TRUE	Zool. Sci. 21 (9), 989-999 (2004)	Sagmatias obliquidens	Delphinidae	NA	NA	NA	NA	missing
AY625518	FALSE	FALSE	FALSE	FALSE	TRUE	Zool. Sci. 21 (9), 989-999 (2004)	Sagmatias obliquidens	Delphinidae	NA	NA	NA	NA	missing
AY625519	FALSE	FALSE	FALSE	FALSE	TRUE	Zool. Sci. 21 (9), 989-999 (2004)	Sagmatias obliquidens	Delphinidae	NA	NA	NA	NA	missing
AY625520	FALSE	FALSE	FALSE	FALSE	TRUE	Zool. Sci. 21 (9), 989-999 (2004)	Sagmatias obliquidens	Delphinidae	NA	NA	NA	NA	missing
AY625521	FALSE	FALSE	FALSE	FALSE	TRUE	Zool. Sci. 21 (9), 989-999 (2004)	Sagmatias obliquidens	Delphinidae	NA	NA	NA	NA	missing
AY625522	FALSE	FALSE	FALSE	FALSE	TRUE	Zool. Sci. 21 (9), 989-999 (2004)	Sagmatias obliquidens	Delphinidae	NA	NA	NA	NA	missing
AY625523	FALSE	FALSE	FALSE	FALSE	TRUE	Zool. Sci. 21 (9), 989-999 (2004)	Sagmatias obliquidens	Delphinidae	NA	NA	NA	NA	missing
AY625524	FALSE	FALSE	FALSE	FALSE	TRUE	Zool. Sci. 21 (9), 989-999 (2004)	Sagmatias obliquidens	Delphinidae	NA	NA	NA	NA	missing
AY625525	FALSE	FALSE	FALSE	FALSE	TRUE	Zool. Sci. 21 (9), 989-999 (2004)	Sagmatias obliquidens	Delphinidae	NA	NA	NA	NA	missing
AY625526	FALSE	FALSE	FALSE	FALSE	TRUE	Zool. Sci. 21 (9), 989-999 (2004)	Sagmatias obliquidens	Delphinidae	NA	NA	NA	NA	missing
AY625527	FALSE	FALSE	FALSE	FALSE	TRUE	Zool. Sci. 21 (9), 989-999 (2004)	Sagmatias obliquidens	Delphinidae	NA	NA	NA	NA	missing
AY625528	FALSE	FALSE	FALSE	FALSE	TRUE	Zool. Sci. 21 (9), 989-999 (2004)	Sagmatias obliquidens	Delphinidae	NA	NA	NA	NA	missing
AY625529	FALSE	FALSE	FALSE	FALSE	TRUE	Zool. Sci. 21 (9), 989-999 (2004)	Sagmatias obliquidens	Delphinidae	NA	NA	NA	NA	missing
AY625530	FALSE	FALSE	FALSE	FALSE	TRUE	Zool. Sci. 21 (9), 989-999 (2004)	Sagmatias obliquidens	Delphinidae	NA	NA	NA	NA	missing
AY625531	FALSE	FALSE	FALSE	FALSE	TRUE	Zool. Sci. 21 (9), 989-999 (2004)	Sagmatias obliquidens	Delphinidae	NA	NA	NA	NA	missing
AY625532	FALSE	FALSE	FALSE	FALSE	TRUE	Zool. Sci. 21 (9), 989-999 (2004)	Sagmatias obliquidens	Delphinidae	NA	NA	NA	NA	missing
AY625533	FALSE	FALSE	FALSE	FALSE	TRUE	Zool. Sci. 21 (9), 989-999 (2004)	Sagmatias obliquidens	Delphinidae	NA	NA	NA	NA	missing
AY625534	FALSE	FALSE	FALSE	FALSE	TRUE	Zool. Sci. 21 (9), 989-999 (2004)	Sagmatias obliquidens	Delphinidae	NA	NA	NA	NA	missing
AY625535	FALSE	FALSE	FALSE	FALSE	TRUE	Zool. Sci. 21 (9), 989-999 (2004)	Sagmatias obliquidens	Delphinidae	NA	NA	NA	NA	missing
AY625536	FALSE	FALSE	FALSE	FALSE	TRUE	Zool. Sci. 21 (9), 989-999 (2004)	Sagmatias obliquidens	Delphinidae	NA	NA	NA	NA	missing
AY625537	FALSE	FALSE	FALSE	FALSE	TRUE	Zool. Sci. 21 (9), 989-999 (2004)	Sagmatias obliquidens	Delphinidae	NA	NA	NA	NA	missing
AY625538	FALSE	FALSE	FALSE	FALSE	TRUE	Zool. Sci. 21 (9), 989-999 (2004)	Sagmatias obliquidens	Delphinidae	NA	NA	NA	NA	missing
AY625539	FALSE	FALSE	FALSE	FALSE	TRUE	Zool. Sci. 21 (9), 989-999 (2004)	Sagmatias obliquidens	Delphinidae	NA	NA	NA	NA	missing
AY625540	FALSE	FALSE	FALSE	FALSE	TRUE	Zool. Sci. 21 (9), 989-999 (2004)	Sagmatias obliquidens	Delphinidae	NA	NA	NA	NA	missing
AY625541	FALSE	FALSE	FALSE	FALSE	TRUE	Zool. Sci. 21 (9), 989-999 (2004)	Sagmatias obliquidens	Delphinidae	NA	NA	NA	NA	missing
AY625542	FALSE	FALSE	FALSE	FALSE	TRUE	Zool. Sci. 21 (9), 989-999 (2004)	Sagmatias obliquidens	Delphinidae	NA	NA	NA	NA	missing
AY625543	FALSE	FALSE	FALSE	FALSE	TRUE	Zool. Sci. 21 (9), 989-999 (2004)	Sagmatias obliquidens	Delphinidae	NA	NA	NA	NA	missing
AY625544	FALSE	FALSE	FALSE	FALSE	TRUE	Zool. Sci. 21 (9), 989-999 (2004)	Sagmatias obliquidens	Delphinidae	NA	NA	NA	NA	missing
AY625545	FALSE	FALSE	FALSE	FALSE	TRUE	Zool. Sci. 21 (9), 989-999 (2004)	Sagmatias obliquidens	Delphinidae	NA	NA	NA	NA	missing
AY625546	FALSE	FALSE	FALSE	FALSE	TRUE	Zool. Sci. 21 (9), 989-999 (2004)	Sagmatias obliquidens	Delphinidae	NA	NA	NA	NA	missing
AY625547	FALSE	FALSE	FALSE	FALSE	TRUE	Zool. Sci. 21 (9), 989-999 (2004)	Sagmatias obliquidens	Delphinidae	NA	NA	NA	NA	missing
AY625548	FALSE	FALSE	FALSE	FALSE	TRUE	Zool. Sci. 21 (9), 989-999 (2004)	Sagmatias obliquidens	Delphinidae	NA	NA	NA	NA	missing
AY625549	FALSE	FALSE	FALSE	FALSE	TRUE	Zool. Sci. 21 (9), 989-999 (2004)	Sagmatias obliquidens	Delphinidae	NA	NA	NA	NA	missing
AY625550	FALSE	FALSE	FALSE	FALSE	TRUE	Zool. Sci. 21 (9), 989-999 (2004)	Sagmatias obliquidens	Delphinidae	NA	NA	NA	NA	missing
AY625551	FALSE	FALSE	FALSE	FALSE	TRUE	Zool. Sci. 21 (9), 989-999 (2004)	Sagmatias obliquidens	Delphinidae	NA	NA	NA	NA	missing
AY644430	FALSE	FALSE	FALSE	FALSE	TRUE	Mar. Mamm. Sci. 20 (2), 201-214 (2004)	Pontoporia blainvillei	Pontoporiidae	NA	NA	NA	NA	missing
AY644431	FALSE	FALSE	FALSE	FALSE	TRUE	Mar. Mamm. Sci. 20 (2), 201-214 (2004)	Pontoporia blainvillei	Pontoporiidae	NA	NA	NA	NA	missing
AY644432	FALSE	FALSE	FALSE	FALSE	TRUE	Mar. Mamm. Sci. 20 (2), 201-214 (2004)	Pontoporia blainvillei	Pontoporiidae	NA	NA	NA	NA	missing
AY644433	FALSE	FALSE	FALSE	FALSE	TRUE	Mar. Mamm. Sci. 20 (2), 201-214 (2004)	Pontoporia blainvillei	Pontoporiidae	NA	NA	NA	NA	missing
AY644434	FALSE	FALSE	FALSE	FALSE	TRUE	Mar. Mamm. Sci. 20 (2), 201-214 (2004)	Pontoporia blainvillei	Pontoporiidae	NA	NA	NA	NA	missing
AY644435	FALSE	FALSE	FALSE	FALSE	TRUE	Mar. Mamm. Sci. 20 (2), 201-214 (2004)	Pontoporia blainvillei	Pontoporiidae	NA	NA	NA	NA	missing
AY644436	FALSE	FALSE	FALSE	FALSE	TRUE	Mar. Mamm. Sci. 20 (2), 201-214 (2004)	Pontoporia blainvillei	Pontoporiidae	NA	NA	NA	NA	missing
AY644437	FALSE	FALSE	FALSE	FALSE	TRUE	Mar. Mamm. Sci. 20 (2), 201-214 (2004)	Pontoporia blainvillei	Pontoporiidae	NA	NA	NA	NA	missing
AY644438	FALSE	FALSE	FALSE	FALSE	TRUE	Mar. Mamm. Sci. 20 (2), 201-214 (2004)	Pontoporia blainvillei	Pontoporiidae	NA	NA	NA	NA	missing
AY644439	FALSE	FALSE	FALSE	FALSE	TRUE	Mar. Mamm. Sci. 20 (2), 201-214 (2004)	Pontoporia blainvillei	Pontoporiidae	NA	NA	NA	NA	missing
AY644440	FALSE	FALSE	FALSE	FALSE	TRUE	Mar. Mamm. Sci. 20 (2), 201-214 (2004)	Pontoporia blainvillei	Pontoporiidae	NA	NA	NA	NA	missing
AY644441	FALSE	FALSE	FALSE	FALSE	TRUE	Mar. Mamm. Sci. 20 (2), 201-214 (2004)	Pontoporia blainvillei	Pontoporiidae	NA	NA	NA	NA	missing
AY644442	FALSE	FALSE	FALSE	FALSE	TRUE	Mar. Mamm. Sci. 20 (2), 201-214 (2004)	Pontoporia blainvillei	Pontoporiidae	NA	NA	NA	NA	missing
AY644443	FALSE	FALSE	FALSE	FALSE	TRUE	Mar. Mamm. Sci. 20 (2), 201-214 (2004)	Pontoporia blainvillei	Pontoporiidae	NA	NA	NA	NA	missing
AY644444	FALSE	FALSE	FALSE	FALSE	TRUE	Mar. Mamm. Sci. 20 (2), 201-214 (2004)	Pontoporia blainvillei	Pontoporiidae	NA	NA	NA	NA	missing
AY644445	FALSE	FALSE	FALSE	FALSE	TRUE	Mar. Mamm. Sci. 20 (2), 201-214 (2004)	Pontoporia blainvillei	Pontoporiidae	NA	NA	NA	NA	missing
AY644446	FALSE	FALSE	FALSE	FALSE	TRUE	Mar. Mamm. Sci. 20 (2), 201-214 (2004)	Pontoporia blainvillei	Pontoporiidae	NA	NA	NA	NA	missing
AY644447	FALSE	FALSE	FALSE	FALSE	TRUE	Mar. Mamm. Sci. 20 (2), 201-214 (2004)	Pontoporia blainvillei	Pontoporiidae	NA	NA	NA	NA	missing
AY644448	FALSE	FALSE	FALSE	FALSE	TRUE	Mar. Mamm. Sci. 20 (2), 201-214 (2004)	Pontoporia blainvillei	Pontoporiidae	NA	NA	NA	NA	missing
AY644449	FALSE	FALSE	FALSE	FALSE	TRUE	Mar. Mamm. Sci. 20 (2), 201-214 (2004)	Pontoporia blainvillei	Pontoporiidae	NA	NA	NA	NA	missing
AY644450	FALSE	FALSE	FALSE	FALSE	TRUE	Mar. Mamm. Sci. 20 (2), 201-214 (2004)	Pontoporia blainvillei	Pontoporiidae	NA	NA	NA	NA	missing
AY644451	FALSE	FALSE	FALSE	FALSE	TRUE	Mar. Mamm. Sci. 20 (2), 201-214 (2004)	Pontoporia blainvillei	Pontoporiidae	NA	NA	NA	NA	missing
AY729039	FALSE	FALSE	FALSE	FALSE	TRUE	Unpublished	Pseudorca crassidens	Delphinidae	NA	NA	NA	NA	missing
AY729040	FALSE	FALSE	FALSE	FALSE	TRUE	Unpublished	Pseudorca crassidens	Delphinidae	NA	NA	NA	NA	missing
AY729041	FALSE	FALSE	FALSE	FALSE	TRUE	Unpublished	Pseudorca crassidens	Delphinidae	NA	NA	NA	NA	missing
AY729042	FALSE	FALSE	FALSE	FALSE	TRUE	Unpublished	Pseudorca crassidens	Delphinidae	NA	NA	NA	NA	missing
AY729043	FALSE	FALSE	FALSE	FALSE	TRUE	Unpublished	Pseudorca crassidens	Delphinidae	NA	NA	NA	NA	missing
AY729044	FALSE	FALSE	FALSE	FALSE	TRUE	Unpublished	Pseudorca crassidens	Delphinidae	NA	NA	NA	NA	missing
AY729045	FALSE	FALSE	FALSE	FALSE	TRUE	Unpublished	Pseudorca crassidens	Delphinidae	NA	NA	NA	NA	missing
AY770530	TRUE	FALSE	FALSE	FALSE	FALSE	Submitted (05-OCT-2004) Department of Primary Industries and Fisheries, Biosecurity - Oonoonba Veterinary Laboratory, Abbott Street, Oonoonba, Queensland 4810, Australia	Tursiops truncatus	Delphinidae	NA	NA	NA	NA	missing
AY770531	TRUE	FALSE	FALSE	FALSE	FALSE	Submitted (05-OCT-2004) Department of Primary Industries and Fisheries, Biosecurity - Oonoonba Veterinary Laboratory, Abbott Street, Oonoonba, Queensland 4810, Australia	Sousa chinensis	Delphinidae	NA	NA	NA	NA	missing
AY770532	TRUE	FALSE	FALSE	FALSE	FALSE	Submitted (05-OCT-2004) Department of Primary Industries and Fisheries, Biosecurity - Oonoonba Veterinary Laboratory, Abbott Street, Oonoonba, Queensland 4810, Australia	Megaptera novaeangliae	Balaenopteridae	NA	NA	NA	NA	missing
AY770533	TRUE	FALSE	FALSE	FALSE	FALSE	Submitted (05-OCT-2004) Department of Primary Industries and Fisheries, Biosecurity - Oonoonba Veterinary Laboratory, Abbott Street, Oonoonba, Queensland 4810, Australia	Balaenoptera acutorostrata	Balaenopteridae	NA	NA	NA	NA	missing
AY770538	FALSE	TRUE	FALSE	FALSE	FALSE	Submitted (05-OCT-2004) Department of Primary Industries and Fisheries, Biosecurity - Oonoonba Veterinary Laboratory, Abbott Street, Oonoonba, Queensland 4810, Australia	Tursiops truncatus	Delphinidae	NA	NA	NA	NA	missing
AY770539	FALSE	TRUE	FALSE	FALSE	FALSE	Submitted (05-OCT-2004) Department of Primary Industries and Fisheries, Biosecurity - Oonoonba Veterinary Laboratory, Abbott Street, Oonoonba, Queensland 4810, Australia	Sousa chinensis	Delphinidae	NA	NA	NA	NA	missing
AY770540	FALSE	TRUE	FALSE	FALSE	FALSE	Submitted (05-OCT-2004) Department of Primary Industries and Fisheries, Biosecurity - Oonoonba Veterinary Laboratory, Abbott Street, Oonoonba, Queensland 4810, Australia	Megaptera novaeangliae	Balaenopteridae	NA	NA	NA	NA	missing
AY770541	FALSE	TRUE	FALSE	FALSE	FALSE	Submitted (05-OCT-2004) Department of Primary Industries and Fisheries, Biosecurity - Oonoonba Veterinary Laboratory, Abbott Street, Oonoonba, Queensland 4810, Australia	Balaenoptera acutorostrata	Balaenopteridae	NA	NA	NA	NA	missing
AY779186	FALSE	FALSE	FALSE	FALSE	TRUE	Unpublished	Megaptera novaeangliae	Balaenopteridae	NA	NA	NA	NA	missing
AY789529	TRUE	TRUE	TRUE	TRUE	TRUE	Mol. Phylogenet. Evol. 37 (3), 743-750 (2005)	Lipotes vexillifer	Lipotidae	NA	NA	NA	NA	missing
AY791294	FALSE	FALSE	FALSE	FALSE	TRUE	Can. J. Zool. (2005) In press	Megaptera novaeangliae	Balaenopteridae	USA: Prince William Sound	NA	North Pacific Ocean	48.91 N 178 W	original
AY791295	FALSE	FALSE	FALSE	FALSE	TRUE	Can. J. Zool. (2005) In press	Megaptera novaeangliae	Balaenopteridae	USA: Prince William Sound	NA	North Pacific Ocean	48.91 N 178 W	original
AY791296	FALSE	FALSE	FALSE	FALSE	TRUE	Can. J. Zool. (2005) In press	Megaptera novaeangliae	Balaenopteridae	USA: Prince William Sound	NA	North Pacific Ocean	48.91 N 178 W	original
AY791297	FALSE	FALSE	FALSE	FALSE	TRUE	Can. J. Zool. (2005) In press	Megaptera novaeangliae	Balaenopteridae	USA: Prince William Sound	NA	North Pacific Ocean	48.91 N 178 W	original
AY791298	FALSE	FALSE	FALSE	FALSE	TRUE	Can. J. Zool. (2005) In press	Megaptera novaeangliae	Balaenopteridae	USA: Prince William Sound	NA	North Pacific Ocean	48.91 N 178 W	original
AY791299	FALSE	FALSE	FALSE	FALSE	TRUE	Can. J. Zool. (2005) In press	Megaptera novaeangliae	Balaenopteridae	USA: Prince William Sound	NA	North Pacific Ocean	48.91 N 178 W	original
AY791300	FALSE	FALSE	FALSE	FALSE	TRUE	Can. J. Zool. (2005) In press	Megaptera novaeangliae	Balaenopteridae	USA: Prince William Sound	NA	North Pacific Ocean	48.91 N 178 W	original
AY791301	FALSE	FALSE	FALSE	FALSE	TRUE	Can. J. Zool. (2005) In press	Megaptera novaeangliae	Balaenopteridae	USA: Prince William Sound	NA	North Pacific Ocean	48.91 N 178 W	original
AY791302	FALSE	FALSE	FALSE	FALSE	TRUE	Can. J. Zool. (2005) In press	Megaptera novaeangliae	Balaenopteridae	USA: Prince William Sound	NA	North Pacific Ocean	48.91 N 178 W	original
AY791303	FALSE	FALSE	FALSE	FALSE	TRUE	Can. J. Zool. (2005) In press	Megaptera novaeangliae	Balaenopteridae	USA: Prince William Sound	NA	North Pacific Ocean	48.91 N 178 W	original
AY791304	FALSE	FALSE	FALSE	FALSE	TRUE	Can. J. Zool. (2005) In press	Megaptera novaeangliae	Balaenopteridae	USA: Prince William Sound	NA	North Pacific Ocean	48.91 N 178 W	original
AY791305	FALSE	FALSE	FALSE	FALSE	TRUE	Can. J. Zool. (2005) In press	Megaptera novaeangliae	Balaenopteridae	USA: Prince William Sound	NA	North Pacific Ocean	48.91 N 178 W	original
AY791306	FALSE	FALSE	FALSE	FALSE	TRUE	Can. J. Zool. (2005) In press	Megaptera novaeangliae	Balaenopteridae	USA: Prince William Sound	NA	North Pacific Ocean	48.91 N 178 W	original
AY791307	FALSE	FALSE	FALSE	FALSE	TRUE	Can. J. Zool. (2005) In press	Megaptera novaeangliae	Balaenopteridae	USA: Prince William Sound	NA	North Pacific Ocean	48.91 N 178 W	original
AY791308	FALSE	FALSE	FALSE	FALSE	TRUE	Can. J. Zool. (2005) In press	Megaptera novaeangliae	Balaenopteridae	USA: Prince William Sound	NA	North Pacific Ocean	48.91 N 178 W	original
AY791309	FALSE	FALSE	FALSE	FALSE	TRUE	Can. J. Zool. (2005) In press	Megaptera novaeangliae	Balaenopteridae	USA: Prince William Sound	NA	North Pacific Ocean	48.91 N 178 W	original
AY791310	FALSE	FALSE	FALSE	FALSE	TRUE	Can. J. Zool. (2005) In press	Megaptera novaeangliae	Balaenopteridae	USA: Prince William Sound	NA	North Pacific Ocean	48.91 N 178 W	original
AY791311	FALSE	FALSE	FALSE	FALSE	TRUE	Can. J. Zool. (2005) In press	Megaptera novaeangliae	Balaenopteridae	USA: Prince William Sound	NA	North Pacific Ocean	48.91 N 178 W	original
AY791312	FALSE	FALSE	FALSE	FALSE	TRUE	Can. J. Zool. (2005) In press	Megaptera novaeangliae	Balaenopteridae	USA: Prince William Sound	NA	North Pacific Ocean	48.91 N 178 W	original
AY791313	FALSE	FALSE	FALSE	FALSE	TRUE	Can. J. Zool. (2005) In press	Megaptera novaeangliae	Balaenopteridae	USA: Prince William Sound	NA	North Pacific Ocean	48.91 N 178 W	original
AY791314	FALSE	FALSE	FALSE	FALSE	TRUE	Can. J. Zool. (2005) In press	Megaptera novaeangliae	Balaenopteridae	USA: Prince William Sound	NA	North Pacific Ocean	48.91 N 178 W	original
AY791315	FALSE	FALSE	FALSE	FALSE	TRUE	Can. J. Zool. (2005) In press	Megaptera novaeangliae	Balaenopteridae	USA: Prince William Sound	NA	North Pacific Ocean	48.91 N 178 W	original
AY791316	FALSE	FALSE	FALSE	FALSE	TRUE	Can. J. Zool. (2005) In press	Megaptera novaeangliae	Balaenopteridae	USA: Prince William Sound	NA	North Pacific Ocean	48.91 N 178 W	original
AY791317	FALSE	FALSE	FALSE	FALSE	TRUE	Can. J. Zool. (2005) In press	Megaptera novaeangliae	Balaenopteridae	USA: Prince William Sound	NA	North Pacific Ocean	48.91 N 178 W	original
AY791318	FALSE	FALSE	FALSE	FALSE	TRUE	Can. J. Zool. (2005) In press	Megaptera novaeangliae	Balaenopteridae	USA: Prince William Sound	NA	North Pacific Ocean	48.91 N 178 W	original
AY791319	FALSE	FALSE	FALSE	FALSE	TRUE	Can. J. Zool. (2005) In press	Megaptera novaeangliae	Balaenopteridae	USA: Prince William Sound	NA	North Pacific Ocean	48.91 N 178 W	original
AY791320	FALSE	FALSE	FALSE	FALSE	TRUE	Can. J. Zool. (2005) In press	Megaptera novaeangliae	Balaenopteridae	USA: Prince William Sound	NA	North Pacific Ocean	48.91 N 178 W	original
AY791321	FALSE	FALSE	FALSE	FALSE	TRUE	Can. J. Zool. (2005) In press	Megaptera novaeangliae	Balaenopteridae	USA: Prince William Sound	NA	North Pacific Ocean	48.91 N 178 W	original
AY791322	FALSE	FALSE	FALSE	FALSE	TRUE	Can. J. Zool. (2005) In press	Megaptera novaeangliae	Balaenopteridae	USA: Prince William Sound	NA	North Pacific Ocean	48.91 N 178 W	original
AY791323	FALSE	FALSE	FALSE	FALSE	TRUE	Can. J. Zool. (2005) In press	Megaptera novaeangliae	Balaenopteridae	USA: Prince William Sound	NA	North Pacific Ocean	48.91 N 178 W	original
AY791324	FALSE	FALSE	FALSE	FALSE	TRUE	Can. J. Zool. (2005) In press	Megaptera novaeangliae	Balaenopteridae	USA: Prince William Sound	NA	North Pacific Ocean	48.91 N 178 W	original
AY791325	FALSE	FALSE	FALSE	FALSE	TRUE	Can. J. Zool. (2005) In press	Megaptera novaeangliae	Balaenopteridae	USA: Prince William Sound	NA	North Pacific Ocean	48.91 N 178 W	original
AY791326	FALSE	FALSE	FALSE	FALSE	TRUE	Can. J. Zool. (2005) In press	Megaptera novaeangliae	Balaenopteridae	USA: Prince William Sound	NA	North Pacific Ocean	48.91 N 178 W	original
AY791327	FALSE	FALSE	FALSE	FALSE	TRUE	Can. J. Zool. (2005) In press	Megaptera novaeangliae	Balaenopteridae	USA: Prince William Sound	NA	North Pacific Ocean	48.91 N 178 W	original
AY791328	FALSE	FALSE	FALSE	FALSE	TRUE	Can. J. Zool. (2005) In press	Megaptera novaeangliae	Balaenopteridae	USA: Prince William Sound	NA	North Pacific Ocean	48.91 N 178 W	original
AY791329	FALSE	FALSE	FALSE	FALSE	TRUE	Can. J. Zool. (2005) In press	Megaptera novaeangliae	Balaenopteridae	USA: Prince William Sound	NA	North Pacific Ocean	48.91 N 178 W	original
AY791330	FALSE	FALSE	FALSE	FALSE	TRUE	Can. J. Zool. (2005) In press	Megaptera novaeangliae	Balaenopteridae	USA: Prince William Sound	NA	North Pacific Ocean	48.91 N 178 W	original
AY791331	FALSE	FALSE	FALSE	FALSE	TRUE	Can. J. Zool. (2005) In press	Megaptera novaeangliae	Balaenopteridae	USA: Shumagin Islands	NA	North Pacific Ocean	48.91 N 178 W	original
AY791332	FALSE	FALSE	FALSE	FALSE	TRUE	Can. J. Zool. (2005) In press	Megaptera novaeangliae	Balaenopteridae	USA: Shumagin Islands	NA	North Pacific Ocean	48.91 N 178 W	original
AY791333	FALSE	FALSE	FALSE	FALSE	TRUE	Can. J. Zool. (2005) In press	Megaptera novaeangliae	Balaenopteridae	USA: Shumagin Islands	NA	North Pacific Ocean	48.91 N 178 W	original
AY791334	FALSE	FALSE	FALSE	FALSE	TRUE	Can. J. Zool. (2005) In press	Megaptera novaeangliae	Balaenopteridae	USA: Shumagin Islands	NA	North Pacific Ocean	48.91 N 178 W	original
AY791335	FALSE	FALSE	FALSE	FALSE	TRUE	Can. J. Zool. (2005) In press	Megaptera novaeangliae	Balaenopteridae	USA: Shumagin Islands	NA	North Pacific Ocean	48.91 N 178 W	original
AY791336	FALSE	FALSE	FALSE	FALSE	TRUE	Can. J. Zool. (2005) In press	Megaptera novaeangliae	Balaenopteridae	USA: Shumagin Islands	NA	North Pacific Ocean	48.91 N 178 W	original
AY791337	FALSE	FALSE	FALSE	FALSE	TRUE	Can. J. Zool. (2005) In press	Megaptera novaeangliae	Balaenopteridae	USA: Shumagin Islands	NA	North Pacific Ocean	48.91 N 178 W	original
AY791338	FALSE	FALSE	FALSE	FALSE	TRUE	Can. J. Zool. (2005) In press	Megaptera novaeangliae	Balaenopteridae	USA: Shumagin Islands	NA	North Pacific Ocean	48.91 N 178 W	original
AY791339	FALSE	FALSE	FALSE	FALSE	TRUE	Can. J. Zool. (2005) In press	Megaptera novaeangliae	Balaenopteridae	USA: Shumagin Islands	NA	North Pacific Ocean	48.91 N 178 W	original
AY791340	FALSE	FALSE	FALSE	FALSE	TRUE	Can. J. Zool. (2005) In press	Megaptera novaeangliae	Balaenopteridae	USA: Shumagin Islands	NA	North Pacific Ocean	48.91 N 178 W	original
AY791341	FALSE	FALSE	FALSE	FALSE	TRUE	Can. J. Zool. (2005) In press	Megaptera novaeangliae	Balaenopteridae	USA: Shumagin Islands	NA	North Pacific Ocean	48.91 N 178 W	original
AY791342	FALSE	FALSE	FALSE	FALSE	TRUE	Can. J. Zool. (2005) In press	Megaptera novaeangliae	Balaenopteridae	USA: Shumagin Islands	NA	North Pacific Ocean	48.91 N 178 W	original
AY791343	FALSE	FALSE	FALSE	FALSE	TRUE	Can. J. Zool. (2005) In press	Megaptera novaeangliae	Balaenopteridae	USA: Shumagin Islands	NA	North Pacific Ocean	48.91 N 178 W	original
AY791344	FALSE	FALSE	FALSE	FALSE	TRUE	Can. J. Zool. (2005) In press	Megaptera novaeangliae	Balaenopteridae	USA: Shumagin Islands	NA	North Pacific Ocean	48.91 N 178 W	original
AY791345	FALSE	FALSE	FALSE	FALSE	TRUE	Can. J. Zool. (2005) In press	Megaptera novaeangliae	Balaenopteridae	USA: Shumagin Islands	NA	North Pacific Ocean	48.91 N 178 W	original
AY791346	FALSE	FALSE	FALSE	FALSE	TRUE	Can. J. Zool. (2005) In press	Megaptera novaeangliae	Balaenopteridae	USA: Shumagin Islands	NA	North Pacific Ocean	48.91 N 178 W	original
AY791347	FALSE	FALSE	FALSE	FALSE	TRUE	Can. J. Zool. (2005) In press	Megaptera novaeangliae	Balaenopteridae	USA: Shumagin Islands	NA	North Pacific Ocean	48.91 N 178 W	original
AY791348	FALSE	FALSE	FALSE	FALSE	TRUE	Can. J. Zool. (2005) In press	Megaptera novaeangliae	Balaenopteridae	USA: Shumagin Islands	NA	North Pacific Ocean	48.91 N 178 W	original
AY821635	FALSE	FALSE	FALSE	TRUE	FALSE	Mol. Ecol. 14 (1), 107-121 (2005)	Sagmatias obscurus	Delphinidae	NA	NA	NA	NA	missing
AY821636	FALSE	FALSE	FALSE	TRUE	FALSE	Mol. Ecol. 14 (1), 107-121 (2005)	Sagmatias obscurus	Delphinidae	NA	NA	NA	NA	missing
AY821637	FALSE	FALSE	FALSE	TRUE	FALSE	Mol. Ecol. 14 (1), 107-121 (2005)	Sagmatias obscurus	Delphinidae	NA	NA	NA	NA	missing
AY821638	FALSE	FALSE	FALSE	TRUE	FALSE	Mol. Ecol. 14 (1), 107-121 (2005)	Sagmatias obscurus	Delphinidae	NA	NA	NA	NA	missing
AY821639	FALSE	FALSE	FALSE	TRUE	FALSE	Mol. Ecol. 14 (1), 107-121 (2005)	Sagmatias obscurus	Delphinidae	NA	NA	NA	NA	missing
AY821640	FALSE	FALSE	FALSE	TRUE	FALSE	Mol. Ecol. 14 (1), 107-121 (2005)	Sagmatias obscurus	Delphinidae	NA	NA	NA	NA	missing
AY821641	FALSE	FALSE	FALSE	TRUE	FALSE	Mol. Ecol. 14 (1), 107-121 (2005)	Sagmatias obscurus	Delphinidae	NA	NA	NA	NA	missing
AY821642	FALSE	FALSE	FALSE	TRUE	FALSE	Mol. Ecol. 14 (1), 107-121 (2005)	Sagmatias obscurus	Delphinidae	NA	NA	NA	NA	missing
AY821643	FALSE	FALSE	FALSE	TRUE	FALSE	Mol. Ecol. 14 (1), 107-121 (2005)	Sagmatias obscurus	Delphinidae	NA	NA	NA	NA	missing
AY821644	FALSE	FALSE	FALSE	TRUE	FALSE	Mol. Ecol. 14 (1), 107-121 (2005)	Sagmatias obscurus	Delphinidae	NA	NA	NA	NA	missing
AY821645	FALSE	FALSE	FALSE	TRUE	FALSE	Mol. Ecol. 14 (1), 107-121 (2005)	Sagmatias obscurus	Delphinidae	NA	NA	NA	NA	missing
AY821646	FALSE	FALSE	FALSE	TRUE	FALSE	Mol. Ecol. 14 (1), 107-121 (2005)	Sagmatias obscurus	Delphinidae	NA	NA	NA	NA	missing
AY821647	FALSE	FALSE	FALSE	TRUE	FALSE	Mol. Ecol. 14 (1), 107-121 (2005)	Sagmatias obscurus	Delphinidae	NA	NA	NA	NA	missing
AY821648	FALSE	FALSE	FALSE	TRUE	FALSE	Mol. Ecol. 14 (1), 107-121 (2005)	Sagmatias obscurus	Delphinidae	NA	NA	NA	NA	missing
AY821649	FALSE	FALSE	FALSE	TRUE	FALSE	Mol. Ecol. 14 (1), 107-121 (2005)	Sagmatias obscurus	Delphinidae	NA	NA	NA	NA	missing
AY821650	FALSE	FALSE	FALSE	TRUE	FALSE	Mol. Ecol. 14 (1), 107-121 (2005)	Sagmatias obscurus	Delphinidae	NA	NA	NA	NA	missing
AY821651	FALSE	FALSE	FALSE	TRUE	FALSE	Mol. Ecol. 14 (1), 107-121 (2005)	Sagmatias obscurus	Delphinidae	NA	NA	NA	NA	missing
AY821652	FALSE	FALSE	FALSE	TRUE	FALSE	Mol. Ecol. 14 (1), 107-121 (2005)	Sagmatias obscurus	Delphinidae	NA	NA	NA	NA	missing
AY821653	FALSE	FALSE	FALSE	TRUE	FALSE	Mol. Ecol. 14 (1), 107-121 (2005)	Sagmatias obscurus	Delphinidae	NA	NA	NA	NA	missing
AY822087	FALSE	FALSE	FALSE	FALSE	TRUE	Mol. Phylogenet. Evol. 41 (1), 12-27 (2006)	Balaenoptera musculus	Balaenopteridae	NA	NA	NA	NA	missing
AY822088	FALSE	FALSE	FALSE	FALSE	TRUE	Mol. Phylogenet. Evol. 41 (1), 12-27 (2006)	Balaenoptera musculus	Balaenopteridae	NA	NA	NA	NA	missing
AY822089	FALSE	FALSE	FALSE	FALSE	TRUE	Mol. Phylogenet. Evol. 41 (1), 12-27 (2006)	Balaena mysticetus	Balaenidae	NA	NA	NA	NA	missing
AY822090	FALSE	FALSE	FALSE	FALSE	TRUE	Mol. Phylogenet. Evol. 41 (1), 12-27 (2006)	Balaena mysticetus	Balaenidae	NA	NA	NA	NA	missing
AY822091	FALSE	FALSE	FALSE	FALSE	TRUE	Mol. Phylogenet. Evol. 41 (1), 12-27 (2006)	Balaenoptera edeni	Balaenopteridae	NA	NA	NA	NA	missing
AY822092	FALSE	FALSE	FALSE	FALSE	TRUE	Mol. Phylogenet. Evol. 41 (1), 12-27 (2006)	Balaenoptera edeni	Balaenopteridae	NA	NA	NA	NA	missing
AY822093	FALSE	FALSE	FALSE	FALSE	TRUE	Mol. Phylogenet. Evol. 41 (1), 12-27 (2006)	Balaenoptera physalus	Balaenopteridae	NA	NA	NA	NA	missing
AY822094	FALSE	FALSE	FALSE	FALSE	TRUE	Mol. Phylogenet. Evol. 41 (1), 12-27 (2006)	Balaenoptera physalus	Balaenopteridae	NA	NA	NA	NA	missing
AY822095	FALSE	FALSE	FALSE	FALSE	TRUE	Mol. Phylogenet. Evol. 41 (1), 12-27 (2006)	Balaenoptera physalus	Balaenopteridae	NA	NA	NA	NA	missing
AY822096	FALSE	FALSE	FALSE	FALSE	TRUE	Mol. Phylogenet. Evol. 41 (1), 12-27 (2006)	Balaenoptera physalus	Balaenopteridae	NA	NA	NA	NA	missing
AY822097	FALSE	FALSE	FALSE	FALSE	TRUE	Mol. Phylogenet. Evol. 41 (1), 12-27 (2006)	Balaenoptera physalus	Balaenopteridae	NA	NA	NA	NA	missing
AY822098	FALSE	FALSE	FALSE	FALSE	TRUE	Mol. Phylogenet. Evol. 41 (1), 12-27 (2006)	Balaenoptera physalus	Balaenopteridae	NA	NA	NA	NA	missing
AY822099	FALSE	FALSE	FALSE	FALSE	TRUE	Mol. Phylogenet. Evol. 41 (1), 12-27 (2006)	Balaenoptera physalus	Balaenopteridae	NA	NA	NA	NA	missing
AY822100	FALSE	FALSE	FALSE	FALSE	TRUE	Mol. Phylogenet. Evol. 41 (1), 12-27 (2006)	Balaenoptera physalus	Balaenopteridae	NA	NA	NA	NA	missing
AY822101	FALSE	FALSE	FALSE	FALSE	TRUE	Mol. Phylogenet. Evol. 41 (1), 12-27 (2006)	Balaenoptera physalus	Balaenopteridae	NA	NA	NA	NA	missing
AY822102	FALSE	FALSE	FALSE	FALSE	TRUE	Mol. Phylogenet. Evol. 41 (1), 12-27 (2006)	Balaenoptera physalus	Balaenopteridae	NA	NA	NA	NA	missing
AY822103	FALSE	FALSE	FALSE	FALSE	TRUE	Mol. Phylogenet. Evol. 41 (1), 12-27 (2006)	Balaenoptera physalus	Balaenopteridae	NA	NA	NA	NA	missing
AY822104	FALSE	FALSE	FALSE	FALSE	TRUE	Mol. Phylogenet. Evol. 41 (1), 12-27 (2006)	Balaenoptera physalus	Balaenopteridae	NA	NA	NA	NA	missing
AY822105	FALSE	FALSE	FALSE	FALSE	TRUE	Mol. Phylogenet. Evol. 41 (1), 12-27 (2006)	Balaenoptera physalus	Balaenopteridae	NA	NA	NA	NA	missing
AY822106	FALSE	FALSE	FALSE	FALSE	TRUE	Mol. Phylogenet. Evol. 41 (1), 12-27 (2006)	Balaenoptera physalus	Balaenopteridae	NA	NA	NA	NA	missing
AY822107	FALSE	FALSE	FALSE	FALSE	TRUE	Mol. Phylogenet. Evol. 41 (1), 12-27 (2006)	Eschrichtius robustus	Eschrichtiidae	NA	NA	NA	NA	missing
AY822108	FALSE	FALSE	FALSE	FALSE	TRUE	Mol. Phylogenet. Evol. 41 (1), 12-27 (2006)	Eschrichtius robustus	Eschrichtiidae	NA	NA	NA	NA	missing
AY822109	FALSE	FALSE	FALSE	FALSE	TRUE	Mol. Phylogenet. Evol. 41 (1), 12-27 (2006)	Megaptera novaeangliae	Balaenopteridae	NA	NA	NA	NA	missing
AY822110	FALSE	FALSE	FALSE	FALSE	TRUE	Mol. Phylogenet. Evol. 41 (1), 12-27 (2006)	Megaptera novaeangliae	Balaenopteridae	NA	NA	NA	NA	missing
AY822111	FALSE	FALSE	FALSE	FALSE	TRUE	Mol. Phylogenet. Evol. 41 (1), 12-27 (2006)	Balaenoptera acutorostrata	Balaenopteridae	NA	NA	NA	NA	missing
AY822112	FALSE	FALSE	FALSE	FALSE	TRUE	Mol. Phylogenet. Evol. 41 (1), 12-27 (2006)	Balaenoptera acutorostrata	Balaenopteridae	NA	NA	NA	NA	missing
AY822113	FALSE	FALSE	FALSE	FALSE	TRUE	Mol. Phylogenet. Evol. 41 (1), 12-27 (2006)	Balaenoptera borealis	Balaenopteridae	NA	NA	NA	NA	missing
AY822114	FALSE	FALSE	FALSE	FALSE	TRUE	Mol. Phylogenet. Evol. 41 (1), 12-27 (2006)	Balaenoptera borealis	Balaenopteridae	NA	NA	NA	NA	missing
AY822115	FALSE	FALSE	FALSE	FALSE	TRUE	Mol. Phylogenet. Evol. 41 (1), 12-27 (2006)	Physeter macrocephalus	Physeteridae	NA	NA	NA	NA	missing
AY842455	FALSE	FALSE	FALSE	FALSE	TRUE	Mar. Biol., DOI: 10.1007/s00227-005-0078-2 (2005)	Sotalia fluviatilis	Delphinidae	NA	NA	NA	NA	missing
AY842456	FALSE	FALSE	FALSE	FALSE	TRUE	Mar. Biol., DOI: 10.1007/s00227-005-0078-2 (2005)	Sotalia fluviatilis	Delphinidae	NA	NA	NA	NA	missing
AY842457	FALSE	FALSE	FALSE	FALSE	TRUE	Mar. Biol., DOI: 10.1007/s00227-005-0078-2 (2005)	Sotalia fluviatilis	Delphinidae	NA	NA	NA	NA	missing
AY842458	FALSE	FALSE	FALSE	FALSE	TRUE	Mar. Biol., DOI: 10.1007/s00227-005-0078-2 (2005)	Sotalia fluviatilis	Delphinidae	NA	NA	NA	NA	missing
AY842459	FALSE	FALSE	FALSE	FALSE	TRUE	Mar. Biol., DOI: 10.1007/s00227-005-0078-2 (2005)	Sotalia fluviatilis	Delphinidae	NA	NA	NA	NA	missing
AY842460	FALSE	FALSE	FALSE	FALSE	TRUE	Mar. Biol., DOI: 10.1007/s00227-005-0078-2 (2005)	Sotalia fluviatilis	Delphinidae	NA	NA	NA	NA	missing
AY842461	FALSE	FALSE	FALSE	FALSE	TRUE	Mar. Biol., DOI: 10.1007/s00227-005-0078-2 (2005)	Sotalia fluviatilis	Delphinidae	NA	NA	NA	NA	missing
AY842462	FALSE	FALSE	FALSE	FALSE	TRUE	Mar. Biol., DOI: 10.1007/s00227-005-0078-2 (2005)	Sotalia fluviatilis	Delphinidae	NA	NA	NA	NA	missing
AY842463	FALSE	FALSE	FALSE	FALSE	TRUE	Mar. Biol., DOI: 10.1007/s00227-005-0078-2 (2005)	Sotalia fluviatilis	Delphinidae	NA	NA	NA	NA	missing
AY842464	FALSE	FALSE	FALSE	FALSE	TRUE	Mar. Biol., DOI: 10.1007/s00227-005-0078-2 (2005)	Sotalia fluviatilis	Delphinidae	NA	NA	NA	NA	missing
AY842465	FALSE	FALSE	FALSE	FALSE	TRUE	Mar. Biol., DOI: 10.1007/s00227-005-0078-2 (2005)	Sotalia fluviatilis	Delphinidae	NA	NA	NA	NA	missing
AY842466	FALSE	FALSE	FALSE	FALSE	TRUE	Mar. Biol., DOI: 10.1007/s00227-005-0078-2 (2005)	Sotalia fluviatilis	Delphinidae	NA	NA	NA	NA	missing
AY842467	FALSE	FALSE	FALSE	FALSE	TRUE	Mar. Biol., DOI: 10.1007/s00227-005-0078-2 (2005)	Sotalia fluviatilis	Delphinidae	NA	NA	NA	NA	missing
AY842468	FALSE	FALSE	FALSE	FALSE	TRUE	Mar. Biol., DOI: 10.1007/s00227-005-0078-2 (2005)	Sotalia fluviatilis	Delphinidae	NA	NA	NA	NA	missing
AY842469	FALSE	FALSE	FALSE	FALSE	TRUE	Mar. Biol., DOI: 10.1007/s00227-005-0078-2 (2005)	Sotalia fluviatilis	Delphinidae	NA	NA	NA	NA	missing
AY842470	FALSE	FALSE	FALSE	FALSE	TRUE	Mar. Biol., DOI: 10.1007/s00227-005-0078-2 (2005)	Sotalia fluviatilis	Delphinidae	NA	NA	NA	NA	missing
AY842471	FALSE	FALSE	FALSE	FALSE	TRUE	Mar. Biol., DOI: 10.1007/s00227-005-0078-2 (2005)	Steno bredanensis	Delphinidae	NA	NA	NA	NA	missing
AY878077	FALSE	FALSE	FALSE	FALSE	TRUE	Proc. R. Soc. Lond., B, Biol. Sci. 267 (1449), 1191-1199 (2000)	Balaenoptera acutorostrata scammoni	Balaenopteridae	South Korea	NA	Northwest Pacific Ocean	40.35 N 147.37 E	original
AY943670	FALSE	FALSE	FALSE	FALSE	TRUE	Mar. Mamm. Sci. 21 (4), 619-634 (2005)	Kogia breviceps	Physeteridae	NA	NA	NA	NA	missing
AY943671	FALSE	FALSE	FALSE	FALSE	TRUE	Mar. Mamm. Sci. 21 (4), 619-634 (2005)	Kogia breviceps	Physeteridae	NA	NA	NA	NA	missing
AY943672	FALSE	FALSE	FALSE	FALSE	TRUE	Mar. Mamm. Sci. 21 (4), 619-634 (2005)	Kogia breviceps	Physeteridae	NA	NA	NA	NA	missing
AY943673	FALSE	FALSE	FALSE	FALSE	TRUE	Mar. Mamm. Sci. 21 (4), 619-634 (2005)	Kogia breviceps	Physeteridae	NA	NA	NA	NA	missing
AY943674	FALSE	FALSE	FALSE	FALSE	TRUE	Mar. Mamm. Sci. 21 (4), 619-634 (2005)	Kogia breviceps	Physeteridae	NA	NA	NA	NA	missing
AY943675	FALSE	FALSE	FALSE	FALSE	TRUE	Mar. Mamm. Sci. 21 (4), 619-634 (2005)	Kogia breviceps	Physeteridae	NA	NA	NA	NA	missing
AY943676	FALSE	FALSE	FALSE	FALSE	TRUE	Mar. Mamm. Sci. 21 (4), 619-634 (2005)	Kogia breviceps	Physeteridae	NA	NA	NA	NA	missing
AY943677	FALSE	FALSE	FALSE	FALSE	TRUE	Mar. Mamm. Sci. 21 (4), 619-634 (2005)	Kogia breviceps	Physeteridae	NA	NA	NA	NA	missing
AY943678	FALSE	FALSE	FALSE	FALSE	TRUE	Mar. Mamm. Sci. 21 (4), 619-634 (2005)	Kogia breviceps	Physeteridae	NA	NA	NA	NA	missing
AY943679	FALSE	FALSE	FALSE	FALSE	TRUE	Mar. Mamm. Sci. 21 (4), 619-634 (2005)	Kogia breviceps	Physeteridae	NA	NA	NA	NA	missing
AY943680	FALSE	FALSE	FALSE	FALSE	TRUE	Mar. Mamm. Sci. 21 (4), 619-634 (2005)	Kogia breviceps	Physeteridae	NA	NA	NA	NA	missing
AY943681	FALSE	FALSE	FALSE	FALSE	TRUE	Mar. Mamm. Sci. 21 (4), 619-634 (2005)	Kogia breviceps	Physeteridae	NA	NA	NA	NA	missing
AY943682	FALSE	FALSE	FALSE	FALSE	TRUE	Mar. Mamm. Sci. 21 (4), 619-634 (2005)	Kogia breviceps	Physeteridae	NA	NA	NA	NA	missing
AY943683	FALSE	FALSE	FALSE	FALSE	TRUE	Mar. Mamm. Sci. 21 (4), 619-634 (2005)	Kogia breviceps	Physeteridae	NA	NA	NA	NA	missing
AY943684	FALSE	FALSE	FALSE	FALSE	TRUE	Mar. Mamm. Sci. 21 (4), 619-634 (2005)	Kogia breviceps	Physeteridae	NA	NA	NA	NA	missing
AY943685	FALSE	FALSE	FALSE	FALSE	TRUE	Mar. Mamm. Sci. 21 (4), 619-634 (2005)	Kogia breviceps	Physeteridae	NA	NA	NA	NA	missing
AY943686	FALSE	FALSE	FALSE	FALSE	TRUE	Mar. Mamm. Sci. 21 (4), 619-634 (2005)	Kogia breviceps	Physeteridae	NA	NA	NA	NA	missing
AY943687	FALSE	FALSE	FALSE	FALSE	TRUE	Mar. Mamm. Sci. 21 (4), 619-634 (2005)	Kogia breviceps	Physeteridae	NA	NA	NA	NA	missing
AY943688	FALSE	FALSE	FALSE	FALSE	TRUE	Mar. Mamm. Sci. 21 (4), 619-634 (2005)	Kogia breviceps	Physeteridae	NA	NA	NA	NA	missing
AY943689	FALSE	FALSE	FALSE	FALSE	TRUE	Mar. Mamm. Sci. 21 (4), 619-634 (2005)	Kogia breviceps	Physeteridae	NA	NA	NA	NA	missing
AY943690	FALSE	FALSE	FALSE	FALSE	TRUE	Mar. Mamm. Sci. 21 (4), 619-634 (2005)	Kogia breviceps	Physeteridae	NA	NA	NA	NA	missing
AY943691	FALSE	FALSE	FALSE	FALSE	TRUE	Mar. Mamm. Sci. 21 (4), 619-634 (2005)	Kogia breviceps	Physeteridae	NA	NA	NA	NA	missing
AY943692	FALSE	FALSE	FALSE	FALSE	TRUE	Mar. Mamm. Sci. 21 (4), 619-634 (2005)	Kogia breviceps	Physeteridae	NA	NA	NA	NA	missing
AY943693	FALSE	FALSE	FALSE	FALSE	TRUE	Mar. Mamm. Sci. 21 (4), 619-634 (2005)	Kogia breviceps	Physeteridae	NA	NA	NA	NA	missing
AY943694	FALSE	FALSE	FALSE	FALSE	TRUE	Mar. Mamm. Sci. 21 (4), 619-634 (2005)	Kogia breviceps	Physeteridae	NA	NA	NA	NA	missing
AY943695	FALSE	FALSE	FALSE	FALSE	TRUE	Mar. Mamm. Sci. 21 (4), 619-634 (2005)	Kogia breviceps	Physeteridae	NA	NA	NA	NA	missing
AY943696	FALSE	FALSE	FALSE	FALSE	TRUE	Mar. Mamm. Sci. 21 (4), 619-634 (2005)	Kogia breviceps	Physeteridae	NA	NA	NA	NA	missing
AY943697	FALSE	FALSE	FALSE	FALSE	TRUE	Mar. Mamm. Sci. 21 (4), 619-634 (2005)	Kogia breviceps	Physeteridae	NA	NA	NA	NA	missing
AY943698	FALSE	FALSE	FALSE	FALSE	TRUE	Mar. Mamm. Sci. 21 (4), 619-634 (2005)	Kogia breviceps	Physeteridae	NA	NA	NA	NA	missing
AY943699	FALSE	FALSE	FALSE	FALSE	TRUE	Mar. Mamm. Sci. 21 (4), 619-634 (2005)	Kogia breviceps	Physeteridae	NA	NA	NA	NA	missing
AY943700	FALSE	FALSE	FALSE	FALSE	TRUE	Mar. Mamm. Sci. 21 (4), 619-634 (2005)	Kogia breviceps	Physeteridae	NA	NA	NA	NA	missing
AY943701	FALSE	FALSE	FALSE	FALSE	TRUE	Mar. Mamm. Sci. 21 (4), 619-634 (2005)	Kogia breviceps	Physeteridae	NA	NA	NA	NA	missing
AY943702	FALSE	FALSE	FALSE	FALSE	TRUE	Mar. Mamm. Sci. 21 (4), 619-634 (2005)	Kogia breviceps	Physeteridae	NA	NA	NA	NA	missing
AY943703	FALSE	FALSE	FALSE	FALSE	TRUE	Mar. Mamm. Sci. 21 (4), 619-634 (2005)	Kogia breviceps	Physeteridae	NA	NA	NA	NA	missing
AY943704	FALSE	FALSE	FALSE	FALSE	TRUE	Mar. Mamm. Sci. 21 (4), 619-634 (2005)	Kogia breviceps	Physeteridae	NA	NA	NA	NA	missing
AY943705	FALSE	FALSE	FALSE	FALSE	TRUE	Mar. Mamm. Sci. 21 (4), 619-634 (2005)	Kogia breviceps	Physeteridae	NA	NA	NA	NA	missing
AY943706	FALSE	FALSE	FALSE	FALSE	TRUE	Mar. Mamm. Sci. 21 (4), 619-634 (2005)	Kogia breviceps	Physeteridae	NA	NA	NA	NA	missing
AY943707	FALSE	FALSE	FALSE	FALSE	TRUE	Mar. Mamm. Sci. 21 (4), 619-634 (2005)	Kogia breviceps	Physeteridae	NA	NA	NA	NA	missing
AY943708	FALSE	FALSE	FALSE	FALSE	TRUE	Mar. Mamm. Sci. 21 (4), 619-634 (2005)	Kogia breviceps	Physeteridae	NA	NA	NA	NA	missing
AY943709	FALSE	FALSE	FALSE	FALSE	TRUE	Mar. Mamm. Sci. 21 (4), 619-634 (2005)	Kogia breviceps	Physeteridae	NA	NA	NA	NA	missing
AY943710	FALSE	FALSE	FALSE	FALSE	TRUE	Mar. Mamm. Sci. 21 (4), 619-634 (2005)	Kogia breviceps	Physeteridae	NA	NA	NA	NA	missing
AY943711	FALSE	FALSE	FALSE	FALSE	TRUE	Mar. Mamm. Sci. 21 (4), 619-634 (2005)	Kogia breviceps	Physeteridae	NA	NA	NA	NA	missing
AY943712	FALSE	FALSE	FALSE	FALSE	TRUE	Mar. Mamm. Sci. 21 (4), 619-634 (2005)	Kogia breviceps	Physeteridae	NA	NA	NA	NA	missing
AY943713	FALSE	FALSE	FALSE	FALSE	TRUE	Mar. Mamm. Sci. 21 (4), 619-634 (2005)	Kogia breviceps	Physeteridae	NA	NA	NA	NA	missing
AY943714	FALSE	FALSE	FALSE	FALSE	TRUE	Mar. Mamm. Sci. 21 (4), 619-634 (2005)	Kogia breviceps	Physeteridae	NA	NA	NA	NA	missing
AY943715	FALSE	FALSE	FALSE	FALSE	TRUE	Mar. Mamm. Sci. 21 (4), 619-634 (2005)	Kogia breviceps	Physeteridae	NA	NA	NA	NA	missing
AY943716	FALSE	FALSE	FALSE	FALSE	TRUE	Mar. Mamm. Sci. 21 (4), 619-634 (2005)	Kogia breviceps	Physeteridae	NA	NA	NA	NA	missing
AY943717	FALSE	FALSE	FALSE	FALSE	TRUE	Mar. Mamm. Sci. 21 (4), 619-634 (2005)	Kogia breviceps	Physeteridae	NA	NA	NA	NA	missing
AY943718	FALSE	FALSE	FALSE	FALSE	TRUE	Mar. Mamm. Sci. 21 (4), 619-634 (2005)	Kogia breviceps	Physeteridae	NA	NA	NA	NA	missing
AY943719	FALSE	FALSE	FALSE	FALSE	TRUE	Mar. Mamm. Sci. 21 (4), 619-634 (2005)	Kogia breviceps	Physeteridae	NA	NA	NA	NA	missing
AY943720	FALSE	FALSE	FALSE	FALSE	TRUE	Mar. Mamm. Sci. 21 (4), 619-634 (2005)	Kogia breviceps	Physeteridae	NA	NA	NA	NA	missing
AY943721	FALSE	FALSE	FALSE	FALSE	TRUE	Mar. Mamm. Sci. 21 (4), 619-634 (2005)	Kogia breviceps	Physeteridae	NA	NA	NA	NA	missing
AY943722	FALSE	FALSE	FALSE	FALSE	TRUE	Mar. Mamm. Sci. 21 (4), 619-634 (2005)	Kogia breviceps	Physeteridae	NA	NA	NA	NA	missing
AY943723	FALSE	FALSE	FALSE	FALSE	TRUE	Mar. Mamm. Sci. 21 (4), 619-634 (2005)	Kogia breviceps	Physeteridae	NA	NA	NA	NA	missing
AY943724	FALSE	FALSE	FALSE	FALSE	TRUE	Mar. Mamm. Sci. 21 (4), 619-634 (2005)	Kogia breviceps	Physeteridae	NA	NA	NA	NA	missing
AY943725	FALSE	FALSE	FALSE	FALSE	TRUE	Mar. Mamm. Sci. 21 (4), 619-634 (2005)	Kogia breviceps	Physeteridae	NA	NA	NA	NA	missing
AY943726	FALSE	FALSE	FALSE	FALSE	TRUE	Mar. Mamm. Sci. 21 (4), 619-634 (2005)	Kogia breviceps	Physeteridae	NA	NA	NA	NA	missing
AY943727	FALSE	FALSE	FALSE	FALSE	TRUE	Mar. Mamm. Sci. 21 (4), 619-634 (2005)	Kogia breviceps	Physeteridae	NA	NA	NA	NA	missing
AY943728	FALSE	FALSE	FALSE	FALSE	TRUE	Mar. Mamm. Sci. 21 (4), 619-634 (2005)	Kogia breviceps	Physeteridae	NA	NA	NA	NA	missing
AY943729	FALSE	FALSE	FALSE	FALSE	TRUE	Mar. Mamm. Sci. 21 (4), 619-634 (2005)	Kogia breviceps	Physeteridae	NA	NA	NA	NA	missing
AY943730	FALSE	FALSE	FALSE	FALSE	TRUE	Mar. Mamm. Sci. 21 (4), 619-634 (2005)	Kogia breviceps	Physeteridae	NA	NA	NA	NA	missing
AY943731	FALSE	FALSE	FALSE	FALSE	TRUE	Mar. Mamm. Sci. 21 (4), 619-634 (2005)	Kogia breviceps	Physeteridae	NA	NA	NA	NA	missing
AY943732	FALSE	FALSE	FALSE	FALSE	TRUE	Mar. Mamm. Sci. 21 (4), 619-634 (2005)	Kogia breviceps	Physeteridae	NA	NA	NA	NA	missing
AY943733	FALSE	FALSE	FALSE	FALSE	TRUE	Mar. Mamm. Sci. 21 (4), 619-634 (2005)	Kogia breviceps	Physeteridae	NA	NA	NA	NA	missing
AY943734	FALSE	FALSE	FALSE	FALSE	TRUE	Mar. Mamm. Sci. 21 (4), 619-634 (2005)	Kogia breviceps	Physeteridae	NA	NA	NA	NA	missing
AY943735	FALSE	FALSE	FALSE	FALSE	TRUE	Mar. Mamm. Sci. 21 (4), 619-634 (2005)	Kogia sima	Physeteridae	NA	NA	NA	NA	missing
AY943736	FALSE	FALSE	FALSE	FALSE	TRUE	Mar. Mamm. Sci. 21 (4), 619-634 (2005)	Kogia sima	Physeteridae	NA	NA	NA	NA	missing
AY943737	FALSE	FALSE	FALSE	FALSE	TRUE	Mar. Mamm. Sci. 21 (4), 619-634 (2005)	Kogia sima	Physeteridae	NA	NA	NA	NA	missing
AY943738	FALSE	FALSE	FALSE	FALSE	TRUE	Mar. Mamm. Sci. 21 (4), 619-634 (2005)	Kogia sima	Physeteridae	NA	NA	NA	NA	missing
AY943739	FALSE	FALSE	FALSE	FALSE	TRUE	Mar. Mamm. Sci. 21 (4), 619-634 (2005)	Kogia sima	Physeteridae	NA	NA	NA	NA	missing
AY943740	FALSE	FALSE	FALSE	FALSE	TRUE	Mar. Mamm. Sci. 21 (4), 619-634 (2005)	Kogia sima	Physeteridae	NA	NA	NA	NA	missing
AY943741	FALSE	FALSE	FALSE	FALSE	TRUE	Mar. Mamm. Sci. 21 (4), 619-634 (2005)	Kogia sima	Physeteridae	NA	NA	NA	NA	missing
AY943742	FALSE	FALSE	FALSE	FALSE	TRUE	Mar. Mamm. Sci. 21 (4), 619-634 (2005)	Kogia sima	Physeteridae	NA	NA	NA	NA	missing
AY943743	FALSE	FALSE	FALSE	FALSE	TRUE	Mar. Mamm. Sci. 21 (4), 619-634 (2005)	Kogia sima	Physeteridae	NA	NA	NA	NA	missing
AY943744	FALSE	FALSE	FALSE	FALSE	TRUE	Mar. Mamm. Sci. 21 (4), 619-634 (2005)	Kogia sima	Physeteridae	NA	NA	NA	NA	missing
AY943745	FALSE	FALSE	FALSE	FALSE	TRUE	Mar. Mamm. Sci. 21 (4), 619-634 (2005)	Kogia sima	Physeteridae	NA	NA	NA	NA	missing
AY943746	FALSE	FALSE	FALSE	FALSE	TRUE	Mar. Mamm. Sci. 21 (4), 619-634 (2005)	Kogia sima	Physeteridae	NA	NA	NA	NA	missing
AY943747	FALSE	FALSE	FALSE	FALSE	TRUE	Mar. Mamm. Sci. 21 (4), 619-634 (2005)	Kogia sima	Physeteridae	NA	NA	NA	NA	missing
AY943748	FALSE	FALSE	FALSE	FALSE	TRUE	Mar. Mamm. Sci. 21 (4), 619-634 (2005)	Kogia sima	Physeteridae	NA	NA	NA	NA	missing
AY943749	FALSE	FALSE	FALSE	FALSE	TRUE	Mar. Mamm. Sci. 21 (4), 619-634 (2005)	Kogia sima	Physeteridae	NA	NA	NA	NA	missing
AY943750	FALSE	FALSE	FALSE	FALSE	TRUE	Mar. Mamm. Sci. 21 (4), 619-634 (2005)	Kogia sima	Physeteridae	NA	NA	NA	NA	missing
AY943751	FALSE	FALSE	FALSE	FALSE	TRUE	Mar. Mamm. Sci. 21 (4), 619-634 (2005)	Kogia sima	Physeteridae	NA	NA	NA	NA	missing
AY943752	FALSE	FALSE	FALSE	FALSE	TRUE	Mar. Mamm. Sci. 21 (4), 619-634 (2005)	Kogia sima	Physeteridae	NA	NA	NA	NA	missing
AY943753	FALSE	FALSE	FALSE	FALSE	TRUE	Mar. Mamm. Sci. 21 (4), 619-634 (2005)	Kogia sima	Physeteridae	NA	NA	NA	NA	missing
AY943754	FALSE	FALSE	FALSE	FALSE	TRUE	Mar. Mamm. Sci. 21 (4), 619-634 (2005)	Kogia sima	Physeteridae	NA	NA	NA	NA	missing
AY943755	FALSE	FALSE	FALSE	FALSE	TRUE	Mar. Mamm. Sci. 21 (4), 619-634 (2005)	Kogia sima	Physeteridae	NA	NA	NA	NA	missing
AY943756	FALSE	FALSE	FALSE	FALSE	TRUE	Mar. Mamm. Sci. 21 (4), 619-634 (2005)	Kogia sima	Physeteridae	NA	NA	NA	NA	missing
AY943757	FALSE	FALSE	FALSE	FALSE	TRUE	Mar. Mamm. Sci. 21 (4), 619-634 (2005)	Kogia sima	Physeteridae	NA	NA	NA	NA	missing
AY943758	FALSE	FALSE	FALSE	FALSE	TRUE	Mar. Mamm. Sci. 21 (4), 619-634 (2005)	Kogia sima	Physeteridae	NA	NA	NA	NA	missing
AY962607	FALSE	FALSE	FALSE	FALSE	TRUE	J. Evol. Biol. 17 (2), 363-375 (2004)	Tursiops sp. AN-2005	Delphinidae	NA	NA	NA	NA	missing
AY962608	FALSE	FALSE	FALSE	FALSE	TRUE	J. Evol. Biol. 17 (2), 363-375 (2004)	Tursiops sp. AN-2005	Delphinidae	NA	NA	NA	NA	missing
AY962609	FALSE	FALSE	FALSE	FALSE	TRUE	J. Evol. Biol. 17 (2), 363-375 (2004)	Tursiops sp. AN-2005	Delphinidae	NA	NA	NA	NA	missing
AY962610	FALSE	FALSE	FALSE	FALSE	TRUE	J. Evol. Biol. 17 (2), 363-375 (2004)	Tursiops sp. AN-2005	Delphinidae	NA	NA	NA	NA	missing
AY962611	FALSE	FALSE	FALSE	FALSE	TRUE	J. Evol. Biol. 17 (2), 363-375 (2004)	Tursiops sp. AN-2005	Delphinidae	NA	NA	NA	NA	missing
AY962612	FALSE	FALSE	FALSE	FALSE	TRUE	J. Evol. Biol. 17 (2), 363-375 (2004)	Tursiops sp. AN-2005	Delphinidae	NA	NA	NA	NA	missing
AY962613	FALSE	FALSE	FALSE	FALSE	TRUE	J. Evol. Biol. 17 (2), 363-375 (2004)	Tursiops sp. AN-2005	Delphinidae	NA	NA	NA	NA	missing
AY962614	FALSE	FALSE	FALSE	FALSE	TRUE	J. Evol. Biol. 17 (2), 363-375 (2004)	Tursiops sp. AN-2005	Delphinidae	NA	NA	NA	NA	missing
AY962615	FALSE	FALSE	FALSE	FALSE	TRUE	J. Evol. Biol. 17 (2), 363-375 (2004)	Tursiops sp. AN-2005	Delphinidae	NA	NA	NA	NA	missing
AY962616	FALSE	FALSE	FALSE	FALSE	TRUE	J. Evol. Biol. 17 (2), 363-375 (2004)	Tursiops sp. AN-2005	Delphinidae	NA	NA	NA	NA	missing
AY962617	FALSE	FALSE	FALSE	FALSE	TRUE	J. Evol. Biol. 17 (2), 363-375 (2004)	Tursiops sp. AN-2005	Delphinidae	NA	NA	NA	NA	missing
AY962618	FALSE	FALSE	FALSE	FALSE	TRUE	J. Evol. Biol. 17 (2), 363-375 (2004)	Tursiops sp. AN-2005	Delphinidae	NA	NA	NA	NA	missing
AY962619	FALSE	FALSE	FALSE	FALSE	TRUE	J. Evol. Biol. 17 (2), 363-375 (2004)	Tursiops sp. AN-2005	Delphinidae	NA	NA	NA	NA	missing
AY962620	FALSE	FALSE	FALSE	FALSE	TRUE	J. Evol. Biol. 17 (2), 363-375 (2004)	Tursiops sp. AN-2005	Delphinidae	NA	NA	NA	NA	missing
AY962621	FALSE	FALSE	FALSE	FALSE	TRUE	J. Evol. Biol. 17 (2), 363-375 (2004)	Tursiops sp. AN-2005	Delphinidae	NA	NA	NA	NA	missing
AY962622	FALSE	FALSE	FALSE	FALSE	TRUE	J. Evol. Biol. 17 (2), 363-375 (2004)	Tursiops sp. AN-2005	Delphinidae	NA	NA	NA	NA	missing
AY962623	FALSE	FALSE	FALSE	FALSE	TRUE	J. Evol. Biol. 17 (2), 363-375 (2004)	Tursiops sp. AN-2005	Delphinidae	NA	NA	NA	NA	missing
AY962624	FALSE	FALSE	FALSE	FALSE	TRUE	J. Evol. Biol. 17 (2), 363-375 (2004)	Tursiops sp. AN-2005	Delphinidae	NA	NA	NA	NA	missing
AY962625	FALSE	FALSE	FALSE	FALSE	TRUE	J. Evol. Biol. 17 (2), 363-375 (2004)	Tursiops sp. AN-2005	Delphinidae	NA	NA	NA	NA	missing
AY962626	FALSE	FALSE	FALSE	FALSE	TRUE	J. Evol. Biol. 17 (2), 363-375 (2004)	Tursiops sp. AN-2005	Delphinidae	NA	NA	NA	NA	missing
AY962627	FALSE	FALSE	FALSE	FALSE	TRUE	J. Evol. Biol. 17 (2), 363-375 (2004)	Tursiops sp. AN-2005	Delphinidae	NA	NA	NA	NA	missing
AY962628	FALSE	FALSE	FALSE	FALSE	TRUE	J. Evol. Biol. 17 (2), 363-375 (2004)	Tursiops sp. AN-2005	Delphinidae	NA	NA	NA	NA	missing
AY963588	FALSE	FALSE	FALSE	FALSE	TRUE	Proc. Biol. Sci. 272 (1569), 1217-1226 (2005)	Tursiops truncatus	Delphinidae	NA	NA	NA	NA	missing
AY963589	FALSE	FALSE	FALSE	FALSE	TRUE	Proc. Biol. Sci. 272 (1569), 1217-1226 (2005)	Tursiops truncatus	Delphinidae	NA	NA	NA	NA	missing
AY963590	FALSE	FALSE	FALSE	FALSE	TRUE	Proc. Biol. Sci. 272 (1569), 1217-1226 (2005)	Tursiops truncatus	Delphinidae	NA	NA	NA	NA	missing
AY963591	FALSE	FALSE	FALSE	FALSE	TRUE	Proc. Biol. Sci. 272 (1569), 1217-1226 (2005)	Tursiops truncatus	Delphinidae	NA	NA	NA	NA	missing
AY963592	FALSE	FALSE	FALSE	FALSE	TRUE	Proc. Biol. Sci. 272 (1569), 1217-1226 (2005)	Tursiops truncatus	Delphinidae	NA	NA	NA	NA	missing
AY963593	FALSE	FALSE	FALSE	FALSE	TRUE	Proc. Biol. Sci. 272 (1569), 1217-1226 (2005)	Tursiops truncatus	Delphinidae	NA	NA	NA	NA	missing
AY963594	FALSE	FALSE	FALSE	FALSE	TRUE	Proc. Biol. Sci. 272 (1569), 1217-1226 (2005)	Tursiops truncatus	Delphinidae	NA	NA	NA	NA	missing
AY963595	FALSE	FALSE	FALSE	FALSE	TRUE	Proc. Biol. Sci. 272 (1569), 1217-1226 (2005)	Tursiops truncatus	Delphinidae	NA	NA	NA	NA	missing
AY963596	FALSE	FALSE	FALSE	FALSE	TRUE	Proc. Biol. Sci. 272 (1569), 1217-1226 (2005)	Tursiops truncatus	Delphinidae	NA	NA	NA	NA	missing
AY963597	FALSE	FALSE	FALSE	FALSE	TRUE	Proc. Biol. Sci. 272 (1569), 1217-1226 (2005)	Tursiops truncatus	Delphinidae	NA	NA	NA	NA	missing
AY963598	FALSE	FALSE	FALSE	FALSE	TRUE	Proc. Biol. Sci. 272 (1569), 1217-1226 (2005)	Tursiops truncatus	Delphinidae	NA	NA	NA	NA	missing
AY963599	FALSE	FALSE	FALSE	FALSE	TRUE	Proc. Biol. Sci. 272 (1569), 1217-1226 (2005)	Tursiops truncatus	Delphinidae	NA	NA	NA	NA	missing
AY963600	FALSE	FALSE	FALSE	FALSE	TRUE	Proc. Biol. Sci. 272 (1569), 1217-1226 (2005)	Tursiops truncatus	Delphinidae	NA	NA	NA	NA	missing
AY963601	FALSE	FALSE	FALSE	FALSE	TRUE	Proc. Biol. Sci. 272 (1569), 1217-1226 (2005)	Tursiops truncatus	Delphinidae	NA	NA	NA	NA	missing
AY963602	FALSE	FALSE	FALSE	FALSE	TRUE	Proc. Biol. Sci. 272 (1569), 1217-1226 (2005)	Tursiops truncatus	Delphinidae	NA	NA	NA	NA	missing
AY963603	FALSE	FALSE	FALSE	FALSE	TRUE	Proc. Biol. Sci. 272 (1569), 1217-1226 (2005)	Tursiops truncatus	Delphinidae	NA	NA	NA	NA	missing
AY963604	FALSE	FALSE	FALSE	FALSE	TRUE	Proc. Biol. Sci. 272 (1569), 1217-1226 (2005)	Tursiops truncatus	Delphinidae	NA	NA	NA	NA	missing
AY963605	FALSE	FALSE	FALSE	FALSE	TRUE	Proc. Biol. Sci. 272 (1569), 1217-1226 (2005)	Tursiops truncatus	Delphinidae	NA	NA	NA	NA	missing
AY963606	FALSE	FALSE	FALSE	FALSE	TRUE	Proc. Biol. Sci. 272 (1569), 1217-1226 (2005)	Tursiops truncatus	Delphinidae	NA	NA	NA	NA	missing
AY963607	FALSE	FALSE	FALSE	FALSE	TRUE	Proc. Biol. Sci. 272 (1569), 1217-1226 (2005)	Tursiops truncatus	Delphinidae	NA	NA	NA	NA	missing
AY963608	FALSE	FALSE	FALSE	FALSE	TRUE	Proc. Biol. Sci. 272 (1569), 1217-1226 (2005)	Tursiops truncatus	Delphinidae	NA	NA	NA	NA	missing
AY963609	FALSE	FALSE	FALSE	FALSE	TRUE	Proc. Biol. Sci. 272 (1569), 1217-1226 (2005)	Tursiops truncatus	Delphinidae	NA	NA	NA	NA	missing
AY963610	FALSE	FALSE	FALSE	FALSE	TRUE	Proc. Biol. Sci. 272 (1569), 1217-1226 (2005)	Tursiops truncatus	Delphinidae	NA	NA	NA	NA	missing
AY963611	FALSE	FALSE	FALSE	FALSE	TRUE	Proc. Biol. Sci. 272 (1569), 1217-1226 (2005)	Tursiops truncatus	Delphinidae	NA	NA	NA	NA	missing
AY963612	FALSE	FALSE	FALSE	FALSE	TRUE	Proc. Biol. Sci. 272 (1569), 1217-1226 (2005)	Tursiops truncatus	Delphinidae	NA	NA	NA	NA	missing
AY963613	FALSE	FALSE	FALSE	FALSE	TRUE	Proc. Biol. Sci. 272 (1569), 1217-1226 (2005)	Tursiops truncatus	Delphinidae	NA	NA	NA	NA	missing
AY963614	FALSE	FALSE	FALSE	FALSE	TRUE	Proc. Biol. Sci. 272 (1569), 1217-1226 (2005)	Tursiops truncatus	Delphinidae	NA	NA	NA	NA	missing
AY963615	FALSE	FALSE	FALSE	FALSE	TRUE	Proc. Biol. Sci. 272 (1569), 1217-1226 (2005)	Tursiops truncatus	Delphinidae	NA	NA	NA	NA	missing
AY963616	FALSE	FALSE	FALSE	FALSE	TRUE	Proc. Biol. Sci. 272 (1569), 1217-1226 (2005)	Tursiops truncatus	Delphinidae	NA	NA	NA	NA	missing
AY963617	FALSE	FALSE	FALSE	FALSE	TRUE	Proc. Biol. Sci. 272 (1569), 1217-1226 (2005)	Tursiops truncatus	Delphinidae	NA	NA	NA	NA	missing
AY963618	FALSE	FALSE	FALSE	FALSE	TRUE	Proc. Biol. Sci. 272 (1569), 1217-1226 (2005)	Tursiops truncatus	Delphinidae	NA	NA	NA	NA	missing
AY963619	FALSE	FALSE	FALSE	FALSE	TRUE	Proc. Biol. Sci. 272 (1569), 1217-1226 (2005)	Tursiops truncatus	Delphinidae	NA	NA	NA	NA	missing
AY963620	FALSE	FALSE	FALSE	FALSE	TRUE	Proc. Biol. Sci. 272 (1569), 1217-1226 (2005)	Tursiops truncatus	Delphinidae	NA	NA	NA	NA	missing
AY963621	FALSE	FALSE	FALSE	FALSE	TRUE	Proc. Biol. Sci. 272 (1569), 1217-1226 (2005)	Tursiops truncatus	Delphinidae	NA	NA	NA	NA	missing
AY963622	FALSE	FALSE	FALSE	FALSE	TRUE	Proc. Biol. Sci. 272 (1569), 1217-1226 (2005)	Tursiops truncatus	Delphinidae	NA	NA	NA	NA	missing
AY963623	FALSE	FALSE	FALSE	FALSE	TRUE	Proc. Biol. Sci. 272 (1569), 1217-1226 (2005)	Tursiops truncatus	Delphinidae	NA	NA	NA	NA	missing
AY963624	FALSE	FALSE	FALSE	FALSE	TRUE	Proc. Biol. Sci. 272 (1569), 1217-1226 (2005)	Tursiops truncatus	Delphinidae	NA	NA	NA	NA	missing
AY963625	FALSE	FALSE	FALSE	FALSE	TRUE	Proc. Biol. Sci. 272 (1569), 1217-1226 (2005)	Tursiops truncatus	Delphinidae	NA	NA	NA	NA	missing
AY963626	FALSE	FALSE	FALSE	FALSE	TRUE	Proc. Biol. Sci. 272 (1569), 1217-1226 (2005)	Tursiops truncatus	Delphinidae	NA	NA	NA	NA	missing
AY989641	FALSE	FALSE	FALSE	FALSE	TRUE	Thesis (2005) Southwest Fisheries Science Center, La Jolla, CA, USA, In press	Stenella longirostris	Delphinidae	Australia	12.63 S 126.40 E	East Indian Ocean	19.60 S 109.22 E	filled_from_coordinates
AY989642	FALSE	FALSE	FALSE	FALSE	TRUE	Thesis (2005) Southwest Fisheries Science Center, La Jolla, CA, USA, In press	Stenella longirostris	Delphinidae	Australia	12.37 S 127.45 E	East Indian Ocean	19.60 S 109.22 E	filled_from_coordinates
AY989643	FALSE	FALSE	FALSE	FALSE	TRUE	Thesis (2005) Southwest Fisheries Science Center, La Jolla, CA, USA, In press	Stenella longirostris	Delphinidae	NA	NA	NA	NA	missing
AY989644	FALSE	FALSE	FALSE	FALSE	TRUE	Thesis (2005) Southwest Fisheries Science Center, La Jolla, CA, USA, In press	Stenella longirostris	Delphinidae	NA	NA	NA	NA	missing
AY989645	FALSE	FALSE	FALSE	FALSE	TRUE	Thesis (2005) Southwest Fisheries Science Center, La Jolla, CA, USA, In press	Stenella longirostris	Delphinidae	Australia	12.32 S 127.47 E	East Indian Ocean	19.60 S 109.22 E	filled_from_coordinates
AY989646	FALSE	FALSE	FALSE	FALSE	TRUE	Thesis (2005) Southwest Fisheries Science Center, La Jolla, CA, USA, In press	Stenella longirostris	Delphinidae	Australia	12.32 S 127.47 E	East Indian Ocean	19.60 S 109.22 E	filled_from_coordinates
AY989647	FALSE	FALSE	FALSE	FALSE	TRUE	Thesis (2005) Southwest Fisheries Science Center, La Jolla, CA, USA, In press	Stenella longirostris	Delphinidae	Australia	12.38 S 127.40 E	East Indian Ocean	19.60 S 109.22 E	filled_from_coordinates
AY989648	FALSE	FALSE	FALSE	FALSE	TRUE	Thesis (2005) Southwest Fisheries Science Center, La Jolla, CA, USA, In press	Stenella longirostris	Delphinidae	Australia	12.38 S 127.40 E	East Indian Ocean	19.60 S 109.22 E	filled_from_coordinates
AY989649	FALSE	FALSE	FALSE	FALSE	TRUE	Thesis (2005) Southwest Fisheries Science Center, La Jolla, CA, USA, In press	Stenella longirostris	Delphinidae	Australia	12.40 S 127.33 E	East Indian Ocean	19.60 S 109.22 E	filled_from_coordinates
AY989650	FALSE	FALSE	FALSE	FALSE	TRUE	Thesis (2005) Southwest Fisheries Science Center, La Jolla, CA, USA, In press	Stenella longirostris	Delphinidae	Australia	12.40 S 127.33 E	East Indian Ocean	19.60 S 109.22 E	filled_from_coordinates
AY989651	FALSE	FALSE	FALSE	FALSE	TRUE	Thesis (2005) Southwest Fisheries Science Center, La Jolla, CA, USA, In press	Stenella longirostris	Delphinidae	Australia	12.40 S 127.33 E	East Indian Ocean	19.60 S 109.22 E	filled_from_coordinates
AY989652	FALSE	FALSE	FALSE	FALSE	TRUE	Thesis (2005) Southwest Fisheries Science Center, La Jolla, CA, USA, In press	Stenella longirostris	Delphinidae	Australia	12.40 S 127.33 E	East Indian Ocean	19.60 S 109.22 E	filled_from_coordinates
AY989653	FALSE	FALSE	FALSE	FALSE	TRUE	Thesis (2005) Southwest Fisheries Science Center, La Jolla, CA, USA, In press	Stenella longirostris	Delphinidae	Australia	12.45 S 127.32 E	East Indian Ocean	19.60 S 109.22 E	filled_from_coordinates
AY989654	FALSE	FALSE	FALSE	FALSE	TRUE	Thesis (2005) Southwest Fisheries Science Center, La Jolla, CA, USA, In press	Stenella longirostris	Delphinidae	NA	36.38 N 75.82 W	Northwest Atlantic Ocean	40.522 N 65.856 W	filled_from_coordinates
AY989655	FALSE	FALSE	FALSE	FALSE	TRUE	Thesis (2005) Southwest Fisheries Science Center, La Jolla, CA, USA, In press	Stenella longirostris	Delphinidae	NA	28.63 N 86.05 W	Northwest Atlantic Ocean	40.522 N 65.856 W	filled_from_coordinates
AY989656	FALSE	FALSE	FALSE	FALSE	TRUE	Thesis (2005) Southwest Fisheries Science Center, La Jolla, CA, USA, In press	Stenella longirostris	Delphinidae	NA	27.47 N 95.00 W	Northwest Atlantic Ocean	40.522 N 65.856 W	filled_from_coordinates
AY989657	FALSE	FALSE	FALSE	FALSE	TRUE	Thesis (2005) Southwest Fisheries Science Center, La Jolla, CA, USA, In press	Stenella longirostris	Delphinidae	NA	27.57 N 95.00 W	Northwest Atlantic Ocean	40.522 N 65.856 W	filled_from_coordinates
AY989658	FALSE	FALSE	FALSE	FALSE	TRUE	Thesis (2005) Southwest Fisheries Science Center, La Jolla, CA, USA, In press	Stenella longirostris	Delphinidae	Ecuador	4.78 N 99.12 W	East Central Pacific Ocean	12.74 N 113.66 W	filled_from_coordinates
AY989659	FALSE	FALSE	FALSE	FALSE	TRUE	Thesis (2005) Southwest Fisheries Science Center, La Jolla, CA, USA, In press	Stenella longirostris	Delphinidae	Mexico	12.85 N 123.45 W	East Central Pacific Ocean	12.74 N 113.66 W	filled_from_coordinates
AY989660	FALSE	FALSE	FALSE	FALSE	TRUE	Thesis (2005) Southwest Fisheries Science Center, La Jolla, CA, USA, In press	Stenella longirostris	Delphinidae	Mexico	12.85 N 123.45 W	East Central Pacific Ocean	12.74 N 113.66 W	filled_from_coordinates
AY989661	FALSE	FALSE	FALSE	FALSE	TRUE	Thesis (2005) Southwest Fisheries Science Center, La Jolla, CA, USA, In press	Stenella longirostris	Delphinidae	Mexico	6.38 N 99.32 W	East Central Pacific Ocean	12.74 N 113.66 W	filled_from_coordinates
AY989662	FALSE	FALSE	FALSE	FALSE	TRUE	Thesis (2005) Southwest Fisheries Science Center, La Jolla, CA, USA, In press	Stenella longirostris	Delphinidae	Mexico	6.38 N 99.32 W	East Central Pacific Ocean	12.74 N 113.66 W	filled_from_coordinates
AY989663	FALSE	FALSE	FALSE	FALSE	TRUE	Thesis (2005) Southwest Fisheries Science Center, La Jolla, CA, USA, In press	Stenella longirostris	Delphinidae	Fr. Polynesia	6.17 N 134.25 W	Central Pacific Ocean	10.97 N 160.50 W	filled_from_coordinates
AY989664	FALSE	FALSE	FALSE	FALSE	TRUE	Thesis (2005) Southwest Fisheries Science Center, La Jolla, CA, USA, In press	Stenella longirostris	Delphinidae	NA	29.22 N 87.15 W	Northwest Atlantic Ocean	40.522 N 65.856 W	filled_from_coordinates
AY989665	FALSE	FALSE	FALSE	FALSE	TRUE	Thesis (2005) Southwest Fisheries Science Center, La Jolla, CA, USA, In press	Stenella longirostris	Delphinidae	Mexico	11.45 N 128.00 W	East Central Pacific Ocean	12.74 N 113.66 W	filled_from_coordinates
AY989666	FALSE	FALSE	FALSE	FALSE	TRUE	Thesis (2005) Southwest Fisheries Science Center, La Jolla, CA, USA, In press	Stenella longirostris	Delphinidae	Mexico	11.45 N 128.00 W	East Central Pacific Ocean	12.74 N 113.66 W	filled_from_coordinates
AY989667	FALSE	FALSE	FALSE	FALSE	TRUE	Thesis (2005) Southwest Fisheries Science Center, La Jolla, CA, USA, In press	Stenella longirostris	Delphinidae	Mexico	12.23 N 130.32 W	East Central Pacific Ocean	12.74 N 113.66 W	filled_from_coordinates
AY989668	FALSE	FALSE	FALSE	FALSE	TRUE	Thesis (2005) Southwest Fisheries Science Center, La Jolla, CA, USA, In press	Stenella longirostris	Delphinidae	Mexico	12.23 N 130.32 W	East Central Pacific Ocean	12.74 N 113.66 W	filled_from_coordinates
AY989669	FALSE	FALSE	FALSE	FALSE	TRUE	Thesis (2005) Southwest Fisheries Science Center, La Jolla, CA, USA, In press	Stenella longirostris orientalis	Delphinidae	Mexico	22.00 N 107.87 W	East Central Pacific Ocean	12.74 N 113.66 W	filled_from_coordinates
AY989670	FALSE	FALSE	FALSE	FALSE	TRUE	Thesis (2005) Southwest Fisheries Science Center, La Jolla, CA, USA, In press	Stenella longirostris orientalis	Delphinidae	Mexico	12.88 N 127.95 W	East Central Pacific Ocean	12.74 N 113.66 W	filled_from_coordinates
AY989671	FALSE	FALSE	FALSE	FALSE	TRUE	Thesis (2005) Southwest Fisheries Science Center, La Jolla, CA, USA, In press	Stenella longirostris orientalis	Delphinidae	Mexico	12.88 N 127.95 W	East Central Pacific Ocean	12.74 N 113.66 W	filled_from_coordinates
AY989672	FALSE	FALSE	FALSE	FALSE	TRUE	Thesis (2005) Southwest Fisheries Science Center, La Jolla, CA, USA, In press	Stenella longirostris	Delphinidae	Mexico	12.88 N 127.95 W	East Central Pacific Ocean	12.74 N 113.66 W	filled_from_coordinates
AY989673	FALSE	FALSE	FALSE	FALSE	TRUE	Thesis (2005) Southwest Fisheries Science Center, La Jolla, CA, USA, In press	Stenella longirostris orientalis	Delphinidae	Mexico	12.88 N 127.95 W	East Central Pacific Ocean	12.74 N 113.66 W	filled_from_coordinates
AY989674	FALSE	FALSE	FALSE	FALSE	TRUE	Thesis (2005) Southwest Fisheries Science Center, La Jolla, CA, USA, In press	Stenella longirostris orientalis	Delphinidae	Mexico	12.88 N 127.95 W	East Central Pacific Ocean	12.74 N 113.66 W	filled_from_coordinates
AY989675	FALSE	FALSE	FALSE	FALSE	TRUE	Thesis (2005) Southwest Fisheries Science Center, La Jolla, CA, USA, In press	Stenella longirostris orientalis	Delphinidae	Mexico	12.88 N 127.95 W	East Central Pacific Ocean	12.74 N 113.66 W	filled_from_coordinates
AY989676	FALSE	FALSE	FALSE	FALSE	TRUE	Thesis (2005) Southwest Fisheries Science Center, La Jolla, CA, USA, In press	Stenella longirostris orientalis	Delphinidae	Mexico	12.88 N 127.95 W	East Central Pacific Ocean	12.74 N 113.66 W	filled_from_coordinates
AY989677	FALSE	FALSE	FALSE	FALSE	TRUE	Thesis (2005) Southwest Fisheries Science Center, La Jolla, CA, USA, In press	Stenella longirostris orientalis	Delphinidae	Mexico	12.88 N 127.95 W	East Central Pacific Ocean	12.74 N 113.66 W	filled_from_coordinates
AY989678	FALSE	FALSE	FALSE	FALSE	TRUE	Thesis (2005) Southwest Fisheries Science Center, La Jolla, CA, USA, In press	Stenella longirostris orientalis	Delphinidae	Mexico	12.88 N 127.95 W	East Central Pacific Ocean	12.74 N 113.66 W	filled_from_coordinates
AY989679	FALSE	FALSE	FALSE	FALSE	TRUE	Thesis (2005) Southwest Fisheries Science Center, La Jolla, CA, USA, In press	Stenella longirostris orientalis	Delphinidae	Mexico	11.45 N 109.78 W	East Central Pacific Ocean	12.74 N 113.66 W	filled_from_coordinates
AY989680	FALSE	FALSE	FALSE	FALSE	TRUE	Thesis (2005) Southwest Fisheries Science Center, La Jolla, CA, USA, In press	Stenella longirostris orientalis	Delphinidae	Mexico	11.45 N 109.78 W	East Central Pacific Ocean	12.74 N 113.66 W	filled_from_coordinates
AY989681	FALSE	FALSE	FALSE	FALSE	TRUE	Thesis (2005) Southwest Fisheries Science Center, La Jolla, CA, USA, In press	Stenella longirostris orientalis	Delphinidae	Mexico	11.45 N 109.78 W	East Central Pacific Ocean	12.74 N 113.66 W	filled_from_coordinates
AY989682	FALSE	FALSE	FALSE	FALSE	TRUE	Thesis (2005) Southwest Fisheries Science Center, La Jolla, CA, USA, In press	Stenella longirostris orientalis	Delphinidae	Mexico	12.62 N 129.50 W	East Central Pacific Ocean	12.74 N 113.66 W	filled_from_coordinates
AY989683	FALSE	FALSE	FALSE	FALSE	TRUE	Thesis (2005) Southwest Fisheries Science Center, La Jolla, CA, USA, In press	Stenella longirostris orientalis	Delphinidae	Mexico	12.62 N 129.50 W	East Central Pacific Ocean	12.74 N 113.66 W	filled_from_coordinates
AY989684	FALSE	FALSE	FALSE	FALSE	TRUE	Thesis (2005) Southwest Fisheries Science Center, La Jolla, CA, USA, In press	Stenella longirostris orientalis	Delphinidae	Mexico	12.62 N 129.50 W	East Central Pacific Ocean	12.74 N 113.66 W	filled_from_coordinates
AY989685	FALSE	FALSE	FALSE	FALSE	TRUE	Thesis (2005) Southwest Fisheries Science Center, La Jolla, CA, USA, In press	Stenella longirostris orientalis	Delphinidae	Mexico	12.62 N 129.50 W	East Central Pacific Ocean	12.74 N 113.66 W	filled_from_coordinates
AY989686	FALSE	FALSE	FALSE	FALSE	TRUE	Thesis (2005) Southwest Fisheries Science Center, La Jolla, CA, USA, In press	Stenella longirostris orientalis	Delphinidae	Mexico	12.47 N 130.40 W	East Central Pacific Ocean	12.74 N 113.66 W	filled_from_coordinates
AY989687	FALSE	FALSE	FALSE	FALSE	TRUE	Thesis (2005) Southwest Fisheries Science Center, La Jolla, CA, USA, In press	Stenella longirostris orientalis	Delphinidae	Mexico	12.47 N 130.47 W	East Central Pacific Ocean	12.74 N 113.66 W	filled_from_coordinates
AY989688	FALSE	FALSE	FALSE	FALSE	TRUE	Thesis (2005) Southwest Fisheries Science Center, La Jolla, CA, USA, In press	Stenella longirostris orientalis	Delphinidae	Mexico	12.47 N 130.40 W	East Central Pacific Ocean	12.74 N 113.66 W	filled_from_coordinates
AY989689	FALSE	FALSE	FALSE	FALSE	TRUE	Thesis (2005) Southwest Fisheries Science Center, La Jolla, CA, USA, In press	Stenella longirostris orientalis	Delphinidae	Mexico	13.50 N 124.03 W	East Central Pacific Ocean	12.74 N 113.66 W	filled_from_coordinates
AY989690	FALSE	FALSE	FALSE	FALSE	TRUE	Thesis (2005) Southwest Fisheries Science Center, La Jolla, CA, USA, In press	Stenella longirostris orientalis	Delphinidae	Mexico	13.50 N 124.03 W	East Central Pacific Ocean	12.74 N 113.66 W	filled_from_coordinates
AY989691	FALSE	FALSE	FALSE	FALSE	TRUE	Thesis (2005) Southwest Fisheries Science Center, La Jolla, CA, USA, In press	Stenella longirostris orientalis	Delphinidae	Mexico	13.50 N 124.03 W	East Central Pacific Ocean	12.74 N 113.66 W	filled_from_coordinates
AY989692	FALSE	FALSE	FALSE	FALSE	TRUE	Thesis (2005) Southwest Fisheries Science Center, La Jolla, CA, USA, In press	Stenella longirostris orientalis	Delphinidae	Mexico	12.62 N 129.50 W	East Central Pacific Ocean	12.74 N 113.66 W	filled_from_coordinates
AY989693	FALSE	FALSE	FALSE	FALSE	TRUE	Thesis (2005) Southwest Fisheries Science Center, La Jolla, CA, USA, In press	Stenella longirostris orientalis	Delphinidae	Mexico	12.62 N 129.50 W	East Central Pacific Ocean	12.74 N 113.66 W	filled_from_coordinates
AY989694	FALSE	FALSE	FALSE	FALSE	TRUE	Thesis (2005) Southwest Fisheries Science Center, La Jolla, CA, USA, In press	Stenella longirostris	Delphinidae	Fr. Polynesia	8.60 N 138.22 W	Central Pacific Ocean	10.97 N 160.50 W	filled_from_coordinates
AY989695	FALSE	FALSE	FALSE	FALSE	TRUE	Thesis (2005) Southwest Fisheries Science Center, La Jolla, CA, USA, In press	Stenella longirostris orientalis	Delphinidae	Mexico	12.47 N 130.40 W	East Central Pacific Ocean	12.74 N 113.66 W	filled_from_coordinates
AY989696	FALSE	FALSE	FALSE	FALSE	TRUE	Thesis (2005) Southwest Fisheries Science Center, La Jolla, CA, USA, In press	Stenella longirostris orientalis	Delphinidae	Mexico	12.47 N 130.40 W	East Central Pacific Ocean	12.74 N 113.66 W	filled_from_coordinates
AY989697	FALSE	FALSE	FALSE	FALSE	TRUE	Thesis (2005) Southwest Fisheries Science Center, La Jolla, CA, USA, In press	Stenella longirostris orientalis	Delphinidae	Mexico	12.47 N 130.40 W	East Central Pacific Ocean	12.74 N 113.66 W	filled_from_coordinates
AY989698	FALSE	FALSE	FALSE	FALSE	TRUE	Thesis (2005) Southwest Fisheries Science Center, La Jolla, CA, USA, In press	Stenella longirostris	Delphinidae	Mexico	12.47 N 130.40 W	East Central Pacific Ocean	12.74 N 113.66 W	filled_from_coordinates
AY989699	FALSE	FALSE	FALSE	FALSE	TRUE	Thesis (2005) Southwest Fisheries Science Center, La Jolla, CA, USA, In press	Stenella longirostris orientalis	Delphinidae	Mexico	12.47 N 130.40 W	East Central Pacific Ocean	12.74 N 113.66 W	filled_from_coordinates
AY989700	FALSE	FALSE	FALSE	FALSE	TRUE	Thesis (2005) Southwest Fisheries Science Center, La Jolla, CA, USA, In press	Stenella longirostris orientalis	Delphinidae	Mexico	12.47 N 130.40 W	East Central Pacific Ocean	12.74 N 113.66 W	filled_from_coordinates
AY989701	FALSE	FALSE	FALSE	FALSE	TRUE	Thesis (2005) Southwest Fisheries Science Center, La Jolla, CA, USA, In press	Stenella longirostris	Delphinidae	Fr. Polynesia	8.60 N 138.22 W	Central Pacific Ocean	10.97 N 160.50 W	filled_from_coordinates
AY989702	FALSE	FALSE	FALSE	FALSE	TRUE	Thesis (2005) Southwest Fisheries Science Center, La Jolla, CA, USA, In press	Stenella longirostris	Delphinidae	Fr. Polynesia	8.60 N 138.22 W	Central Pacific Ocean	10.97 N 160.50 W	filled_from_coordinates
AY989703	FALSE	FALSE	FALSE	FALSE	TRUE	Thesis (2005) Southwest Fisheries Science Center, La Jolla, CA, USA, In press	Stenella longirostris	Delphinidae	Fr. Polynesia	8.60 N 138.22 W	Central Pacific Ocean	10.97 N 160.50 W	filled_from_coordinates
[truncated: 15,571 more rows]

## Sheet: Markers_byspecies_taxonomy
Table S2 - Number of total and target marker (12S, 16S, COI, Cytb and D-loop) sequences at species level, from the extracted dataset from the NCBI Nucleotide database (accesse on July 4, 2025). NCBI taxonomy correspond to species/subspecies associated to at least one unique accession, while SMM Taxonomy indicates its currently accepted taxonomic cassification (Society of Marine Mammalogy, 2025)
NCBI Taxonomy	SMM Taxonomy	Family (NCBI)	Nr_total_seqs	12S	16S	COI	Cytb	D-loop
Sagmatias obliquidens	Aethalodelphis obliquidens	Delphinidae	166	4	6	8	3	157
Sagmatias obscurus	Aethalodelphis obscurus	Delphinidae	174	1	1	0	22	150
Balaena mysticetus	Balaena mysticetus	Balaenidae	564	61	54	57	96	514
Balaenoptera acutorostrata subsp. unnamed	Balaenoptera acutorostrata	Balaenopteridae	1	0	0	0	0	1
Balaenoptera acutorostrata	Balaenoptera acutorostrata	Balaenopteridae	191	6	5	18	12	165
Balaenoptera acutorostrata scammoni	Balaenoptera acutorostrata scammoni	Balaenopteridae	1	0	0	0	0	1
Balaenoptera bonaerensis	Balaenoptera bonaerensis	Balaenopteridae	608	1	2	4	8	600
Balaenoptera borealis	Balaenoptera borealis	Balaenopteridae	159	5	5	17	22	125
Balaenoptera edeni	Balaenoptera edeni	Balaenopteridae	73	2	3	25	15	36
Balaenoptera brydei	Balaenoptera edeni brydei	Balaenopteridae	118	4	4	15	14	95
Balaenoptera musculus	Balaenoptera musculus	Balaenopteridae	374	187	186	194	191	356
Balaenoptera musculus x Balaenoptera physalus	Balaenoptera musculus x Balaenoptera physalus	Balaenopteridae	1	0	0	0	0	1
Balaenoptera omurai	Balaenoptera omurai	Balaenopteridae	42	3	3	13	14	21
Balaenoptera physalus	Balaenoptera physalus	Balaenopteridae	764	158	158	174	167	734
Balaenoptera ricei	Balaenoptera ricei	Balaenopteridae	7	1	1	2	2	5
Berardius arnuxii	Berardius arnuxii	Ziphiidae	3	0	0	0	1	2
Berardius bairdii	Berardius bairdii	Ziphiidae	29	8	3	3	7	19
Berardius minimus	Berardius minimus	Ziphiidae	10	0	0	0	0	10
Caperea marginata	Caperea marginata	Neobalaenidae	5	3	3	2	4	4
Lagenorhynchus australis	Cephalorhynchus australis	Delphinidae	27	1	2	1	0	23
Cephalorhynchus commersonii	Cephalorhynchus commersonii	Delphinidae	121	3	4	3	2	117
Sagmatias cruciger	Cephalorhynchus cruciger	Delphinidae	4	0	1	0	0	3
Cephalorhynchus eutropia	Cephalorhynchus eutropia	Delphinidae	19	2	2	0	0	15
Cephalorhynchus heavisidii	Cephalorhynchus heavisidii	Delphinidae	109	2	2	2	2	109
Cephalorhynchus hectori	Cephalorhynchus hectori	Delphinidae	18	0	0	0	0	18
Cephalorhynchus hectori hectori	Cephalorhynchus hectori hectori	Delphinidae	16	0	0	0	0	16
Cephalorhynchus hectori maui	Cephalorhynchus hectori maui	Delphinidae	2	0	0	0	0	2
Delphinapterus leucas	Delphinapterus leucas	Monodontidae	869	548	549	557	588	815
Delphinus capensis*	Delphinus delphis	Delphinidae	132	2	2	9	42	85
Delphinus delphis	Delphinus delphis	Delphinidae	1063	58	58	87	108	974
Delphinus bairdii*	Delphinus delphis bairdii	Delphinidae	401	22	22	22	22	401
Delphinus delphis delphis	Delphinus delphis delphis	Delphinidae	6	6	6	6	6	6
Delphinus delphis ponticus	Delphinus delphis ponticus	Delphinidae	5	0	0	0	0	5
Eschrichtius robustus	Eschrichtius robustus	Eschrichtiidae	480	6	6	90	103	294
Eubalaena australis	Eubalaena australis	Balaenidae	218	16	17	24	19	209
Eubalaena glacialis	Eubalaena glacialis	Balaenidae	74	14	14	17	29	56
Eubalaena japonica	Eubalaena japonica	Balaenidae	42	28	29	29	29	42
Feresa attenuata	Feresa attenuata	Delphinidae	18	4	4	7	6	9
Globicephala macrorhynchus	Globicephala macrorhynchus	Delphinidae	211	101	103	116	105	192
Globicephala melas	Globicephala melas	Delphinidae	80	4	4	13	4	67
Grampus griseus	Grampus griseus	Delphinidae	327	3	2	21	12	299
Hyperoodon ampullatus	Hyperoodon ampullatus	Ziphiidae	147	138	138	141	138	143
Hyperoodon planifrons	Hyperoodon planifrons	Ziphiidae	6	0	0	0	2	4
Indopacetus pacificus	Indopacetus pacificus	Ziphiidae	3	2	2	2	2	3
Inia araguaiaensis	Inia geoffrensis	Iniidae	102	0	0	53	46	3
Inia geoffrensis	Inia geoffrensis	Iniidae	150	4	4	40	39	70
Inia humboldtiana*	Inia geoffrensis	Iniidae	9	0	0	0	4	5
Inia boliviensis	Inia geoffrensis boliviensis	Iniidae	382	2	2	128	124	129
Inia geoffrensis geoffrensis	Inia geoffrensis geoffrensis	Iniidae	10	2	2	0	2	4
Kogia breviceps	Kogia breviceps	Physeteridae	259	3	3	8	101	151
Kogia sima	Kogia sima	Physeteridae	129	3	5	10	42	77
Lagenodelphis hosei	Lagenodelphis hosei	Delphinidae	51	3	3	11	2	40
Lagenorhynchus albirostris	Lagenorhynchus albirostris	Delphinidae	32	3	3	6	2	25
Leucopleurus acutus	Leucopleurus acutus	Delphinidae	129	3	4	9	2	119
Lipotes vexillifer	Lipotes vexillifer	Lipotidae	25	3	4	2	2	22
Lissodelphis borealis	Lissodelphis borealis	Delphinidae	9	1	1	1	0	6
Lissodelphis peronii	Lissodelphis peronii	Delphinidae	5	1	1	0	0	3
Megaptera novaeangliae	Megaptera novaeangliae	Balaenopteridae	1314	7	7	31	32	1253
Mesoplodon bidens	Mesoplodon bidens	Ziphiidae	7	3	3	4	2	1
Mesoplodon bowdoini	Mesoplodon bowdoini	Ziphiidae	4	0	0	0	1	3
Mesoplodon carlhubbsi	Mesoplodon carlhubbsi	Ziphiidae	4	0	0	1	0	3
Mesoplodon densirostris	Mesoplodon densirostris	Ziphiidae	36	20	20	26	20	30
Mesoplodon eueu	Mesoplodon eueu	Ziphiidae	3	2	2	2	2	1
Mesoplodon europaeus	Mesoplodon europaeus	Ziphiidae	26	10	10	20	9	13
Mesoplodon ginkgodens	Mesoplodon ginkgodens	Ziphiidae	11	2	2	2	3	10
Mesoplodon grayi	Mesoplodon grayi	Ziphiidae	72	23	23	23	26	69
Mesoplodon hectori	Mesoplodon hectori	Ziphiidae	5	0	0	0	1	4
Mesoplodon hotaula	Mesoplodon hotaula	Ziphiidae	13	0	0	0	3	10
Mesoplodon layardii	Mesoplodon layardii	Ziphiidae	23	1	1	0	7	14
Mesoplodon mirus	Mesoplodon mirus	Ziphiidae	20	10	10	12	14	4
Mesoplodon perrini	Mesoplodon perrini	Ziphiidae	6	0	0	1	5	0
Mesoplodon peruvianus	Mesoplodon peruvianus	Ziphiidae	5	1	1	0	0	3
Mesoplodon stejnegeri	Mesoplodon stejnegeri	Ziphiidae	16	2	2	6	2	12
Mesoplodon traversii	Mesoplodon traversii	Ziphiidae	1	0	0	0	0	1
Monodon monoceros	Monodon monoceros	Monodontidae	94	72	73	83	72	77
Balaenoptera sp.	NA	Balaenopteridae	3	0	0	0	0	3
Mesoplodon sp. 1 CSB-2013	NA	Ziphiidae	2	0	0	0	0	2
Delphinidae sp. FOAJ489-09	NA	Delphinidae	1	0	0	1	0	0
Globicephala sp.	NA	Delphinidae	1	0	0	0	0	1
Sousa sp. AU001	NA	Delphinidae	1	0	0	0	0	1
Sousa sp. AU002	NA	Delphinidae	1	0	0	0	0	1
Sousa sp. AU003	NA	Delphinidae	1	0	0	0	0	1
Sousa sp. AU004	NA	Delphinidae	1	0	0	0	0	1
Sousa sp. AU005	NA	Delphinidae	1	0	0	0	0	1
Sousa sp. AUS1	NA	Delphinidae	1	0	0	0	0	1
Sousa sp. AUS2	NA	Delphinidae	1	0	0	0	0	1
Sousa sp. AUS3	NA	Delphinidae	1	0	0	0	0	1
Sousa sp. AUS4	NA	Delphinidae	1	0	0	0	0	1
Sousa sp. AUS5	NA	Delphinidae	1	0	0	0	0	1
Sousa sp. HK015	NA	Delphinidae	1	0	0	0	0	1
Sousa sp. HK016	NA	Delphinidae	1	0	0	0	0	1
Sousa sp. HK017	NA	Delphinidae	1	0	0	0	0	1
Sousa sp. HK020	NA	Delphinidae	1	0	0	0	0	1
Sousa sp. HK1	NA	Delphinidae	1	0	0	0	0	1
Sousa sp. HK2	NA	Delphinidae	1	0	0	0	0	1
Sousa sp. HK3	NA	Delphinidae	1	0	0	0	0	1
Sousa sp. HK4	NA	Delphinidae	1	0	0	0	0	1
Sousa sp. HK5	NA	Delphinidae	1	0	0	0	0	1
Sousa sp. HK6	NA	Delphinidae	1	0	0	0	0	1
Sousa sp. HK7	NA	Delphinidae	1	0	0	0	0	1
Sousa sp. HK8	NA	Delphinidae	1	0	0	0	0	1
Sousa sp. HK9	NA	Delphinidae	1	0	0	0	0	1
Neophocaena sp. ZSIWGRC_3626	NA	Phocoenidae	1	0	0	1	0	0
Neophocaena sp. ZSIWGRC_3627	NA	Phocoenidae	1	0	0	1	0	0
Sousa sp. IND1	NA	Delphinidae	1	0	0	0	0	1
Sousa sp. NA002	NA	Delphinidae	1	0	0	0	0	1
Sousa sp. NA005	NA	Delphinidae	1	0	0	0	0	1
Sousa sp. NA025	NA	Delphinidae	1	0	0	0	0	1
Sousa sp. NA026	NA	Delphinidae	1	0	0	0	0	1
Tursiops sp. SWFSC Z34066	NA	Delphinidae	1	0	0	0	0	1
Delphinidae gen. sp.	NA	Delphinidae	2	0	0	0	1	1
Tursiops sp. KB-2007	NA	Delphinidae	10	0	0	0	0	10
Tursiops sp. AN-2005	NA	Delphinidae	22	0	0	0	0	22
Delphinus sp. 1 AN-2013	NA	Delphinidae	65	0	0	0	0	65
Neophocaena asiaeorientalis asiaeorientalis	Neophocaena asiaeorientalis	Phocoenidae	2	2	2	2	2	2
Neophocaena asiaeorientalis	Neophocaena asiaeorientalis	Phocoenidae	51	2	2	2	11	42
Neophocaena sunameri	Neophocaena asiaeorientalis sunameri	Phocoenidae	41	28	28	28	33	36
Neophocaena phocaenoides	Neophocaena phocaenoides	Phocoenidae	309	8	11	15	51	258
Orcaella brevirostris	Orcaella brevirostris	Delphinidae	178	89	89	88	107	157
Orcaella heinsohni	Orcaella heinsohni	Delphinidae	26	4	8	8	8	26
Orcinus orca	Orcinus orca	Delphinidae	267	181	177	171	173	240
Peponocephala electra	Peponocephala electra	Delphinidae	102	34	34	42	35	89
Phocoena dioptrica	Phocoena dioptrica	Phocoenidae	35	4	4	5	4	34
Phocoena phocoena	Phocoena phocoena	Phocoenidae	577	56	58	96	58	527
Phocoena phocoena relicta	Phocoena phocoena relicta	Phocoenidae	10	0	0	0	0	10
Phocoena phocoena x Phocoenoides dalli	Phocoena phocoena x Phocoenoides dalli	Phocoenidae	9	0	0	0	0	9
Phocoena sinus	Phocoena sinus	Phocoenidae	28	25	25	26	26	26
Phocoena spinipinnis	Phocoena spinipinnis	Phocoenidae	33	8	9	11	8	25
Phocoenoides dalli	Phocoenoides dalli	Phocoenidae	140	7	8	12	7	134
Physeter macrocephalus	Physeter macrocephalus	Physeteridae	294	91	90	105	91	269
Platanista gangetica	Platanista gangetica	Platanistidae	59	12	13	11	37	28
Platanista minor	Platanista minor	Platanistidae	6	3	3	1	2	4
Pontoporia blainvillei	Pontoporia blainvillei	Pontoporidae	84	4	5	13	2	67
Pseudorca crassidens	Pseudorca crassidens	Delphinidae	135	62	62	72	63	116
Sotalia fluviatilis	Sotalia fluviatilis	Delphinidae	46	2	2	2	1	42
Sotalia guianensis	Sotalia guianensis	Delphinidae	102	2	1	11	14	76
Sousa chinensis	Sousa chinensis	Delphinidae	53	4	4	4	6	43
Sousa plumbea	Sousa plumbea	Delphinidae	8	2	1	4	2	4
Sousa sahulensis	Sousa sahulensis	Delphinidae	2	0	0	0	1	1
Sousa teuszii	Sousa teuszii	Delphinidae	4	2	2	2	2	4
Stenella attenuata	Stenella attenuata	Delphinidae	231	92	90	109	115	185
Stenella clymene	Stenella clymene	Delphinidae	77	2	2	21	26	34
Stenella coeruleoalba	Stenella coeruleoalba	Delphinidae	280	7	5	23	73	184
Stenella frontalis	Stenella frontalis	Delphinidae	367	3	3	25	4	340
Stenella longirostris	Stenella longirostris	Delphinidae	617	113	113	126	215	498
Stenella longirostris centroamericana	Stenella longirostris centroamericana	Delphinidae	16	0	0	0	0	16
Stenella longirostris longirostris	Stenella longirostris longirostris	Delphinidae	93	0	0	0	0	93
Stenella longirostris orientalis	Stenella longirostris orientalis	Delphinidae	48	0	0	0	0	48
Steno bredanensis	Steno bredanensis	Delphinidae	123	6	8	14	4	106
Tasmacetus shepherdi	Tasmacetus shepherdi	Ziphiidae	7	1	1	1	0	4
Tursiops australis*	Tursiops aduncus	Delphinidae	24	8	8	8	12	20
Tursiops aduncus	Tursiops aduncus	Delphinidae	390	40	40	27	52	376
Tursiops erebennus	Tursiops erebennus	Delphinidae	3	0	0	0	0	3
Tursiops truncatus	Tursiops truncatus	Delphinidae	1756	185	232	232	213	1496
Tursiops truncatus gephyreus	Tursiops truncatus gephyreus	Delphinidae	31	0	0	0	0	31
Tursiops truncatus ponticus	Tursiops truncatus ponticus	Delphinidae	5	0	0	0	0	5
Tursiops truncatus truncatus	Tursiops truncatus truncatus	Delphinidae	19	0	0	0	0	19
Ziphius cavirostris	Ziphius cavirostris	Ziphiidae	104	26	27	40	33	76
*Currenly not recognized by SMM

## Sheet: Full_dataset_BOLD
Table S3 - Full analysed COI/COI-5P dataset extracted from Barcode of Life Database Systems (BOLD; 4th of July 2025) with processid, sampleid, recordID, bin, taxa information, geographical metadata and GenBank related information.
processid	sampleid	recordID	bin_uri	family_name	species_name	lat	lon	country	genbank_accession	GenbankMined
GBCOC10281-23	OR530469	19750413	BOLD:AAI7666	Balaenopteridae	Balaenoptera borealis	-40.4	-174.22	PacificNAOcean	OR530469	FALSE
GBCOC13652-23	OR530473	19753784	BOLD:AAI7657	Balaenopteridae	Balaenoptera physalus	-60.57	-61.38	AtlanticNAOcean	OR530473	FALSE
GBCOC13655-23	OR531043	19753787	BOLD:AAI7657	Balaenopteridae	Balaenoptera physalus	36.9328	-76.0322	NA	OR531043	FALSE
GBCOC13657-23	OR530451	19753789	BOLD:AAI7657	Balaenopteridae	Balaenoptera physalus	39.98	-75.97	NA	OR530451	FALSE
GBCOC15142-23	MW984415	19755274	BOLD:AAF3583	Balaenopteridae	Balaenoptera brydei	NA	NA	Unrecoverable	MW984415	FALSE
GBCOC18679-23	OR530492	19758811	BOLD:AFS8344	Delphinidae	Cephalorhynchus commersonii	NA	NA	Argentina	OR530492	FALSE
GBCOC19035-23	OM665387	19759167	BOLD:ADC7285	Balaenopteridae	Balaenoptera musculus	NA	NA	India	OM665387	FALSE
GBCOC8332-23	OR530479	19748464	BOLD:AAE9137	Balaenopteridae	Megaptera novaeangliae	37.62	-76.2417	NA	OR530479	FALSE
GBCOC8336-23	OR531039	19748468	BOLD:AAE9137	Balaenopteridae	Megaptera novaeangliae	NA	NA	NA	OR531039	FALSE
GBCOC9269-23	OR530713	19749401	BOLD:AAE4707	Balaenidae	Eubalaena glacialis	30.87	-81.42	NA	OR530713	FALSE
ABUAM051-07	UAM Mamm 90218	539823	BOLD:AAD8303	Eschrichtiidae	Eschrichtius robustus	48.9667	-123.033	UnitedNAStates	EU139280	FALSE
GBCOC10279-23	OQ780263	19750411	BOLD:AAI7666	Balaenopteridae	Balaenoptera borealis	NA	NA	Chile	OQ780263	FALSE
GBCOC10280-23	OR530688	19750412	BOLD:AAI7666	Balaenopteridae	Balaenoptera borealis	39.25	-76.67	NA	OR530688	FALSE
GBCOC10283-23	OR530468	19750415	BOLD:AAI7666	Balaenopteridae	Balaenoptera borealis	-40.4	-174.22	PacificNAOcean	OR530468	FALSE
GBCOC8337-23	OR531042	19748469	BOLD:AAE9137	Balaenopteridae	Megaptera novaeangliae	37.87	-75.37	NA	OR531042	FALSE
GBCOC8338-23	OR531038	19748470	BOLD:AAE9137	Balaenopteridae	Megaptera novaeangliae	38.92	-75.25	NA	OR531038	FALSE
GBCOC11642-23	OR530465	19751774	BOLD:AAF3590	Balaenopteridae	Balaenoptera acutorostrata	37.72	-75.77	NA	OR530465	FALSE
GBCOC13649-23	OR530474	19753781	BOLD:AAI7657	Balaenopteridae	Balaenoptera physalus	-55.08	-117.97	PacificNAOcean	OR530474	FALSE
GBCOC13651-23	OR530455	19753783	BOLD:AAI7657	Balaenopteridae	Balaenoptera physalus	NA	NA	NA	OR530455	FALSE
GBCOC13653-23	OR531037	19753785	BOLD:AAI7657	Balaenopteridae	Balaenoptera physalus	39	-76	NA	OR531037	FALSE
GBCOC13656-23	OR530470	19753788	BOLD:AAI7657	Balaenopteridae	Balaenoptera physalus	-60.3	-61.3	AtlanticNAOcean	OR530470	FALSE
GBCOC5070-23	MW984423	19745202	BOLD:AAI7662	Balaenopteridae	Balaenoptera edeni	NA	NA	Unrecoverable	MW984423	FALSE
GBCOC5071-23	OR530466	19745203	BOLD:AAF3583	Balaenopteridae	Balaenoptera edeni	-40.23	171.87	NewNAZealand	OR530466	FALSE
GBCOC9381-23	MW984425	19749513	BOLD:AAF3211	Balaenopteridae	Balaenoptera omurai	NA	NA	Unrecoverable	MW984425	FALSE
UMMB008-11	Ms250511	2203472		Balaenopteridae	Balaenoptera physalus	48.0367	-4.84944	France	NA	FALSE
GBCOC10282-23	OQ780264	19750414	BOLD:AAI7666	Balaenopteridae	Balaenoptera borealis	NA	NA	Chile	OQ780264	FALSE
GBCOC11640-23	OP288782	19751772		Balaenopteridae	Balaenoptera acutorostrata	NA	NA	NA	OP288782	FALSE
GBCOC13650-23	OR530454	19753782	BOLD:AAI7657	Balaenopteridae	Balaenoptera physalus	NA	NA	NA	OR530454	FALSE
GBCOC13654-23	OR530458	19753786	BOLD:AAI7657	Balaenopteridae	Balaenoptera physalus	37.67	-75.58	NA	OR530458	FALSE
GBCOC19036-23	OQ780265	19759168	BOLD:ADC7285	Balaenopteridae	Balaenoptera musculus	NA	NA	Chile	OQ780265	FALSE
GBCOC8335-23	OR531044	19748467	BOLD:AAE9137	Balaenopteridae	Megaptera novaeangliae	36.82	-75.87	NA	OR531044	FALSE
IMMB031-11	Bp150807	2170176	BOLD:AAI7657	Balaenopteridae	Balaenoptera physalus	47.8525	-4.34762	France	KF281609	FALSE
ABUAM011-07	UAM Mamm 30552	539783	BOLD:AAE9137	Balaenopteridae	Megaptera novaeangliae	56.3833	-134.642	UnitedNAStates	EU139286	FALSE
ABUAM050-07	UAM Mamm 90216	539822	BOLD:AAD8303	Eschrichtiidae	Eschrichtius robustus	47.6	-122.517	UnitedNAStates	EU139279	FALSE
GBCOC10285-23	OR530472	19750417	BOLD:AAI7666	Balaenopteridae	Balaenoptera borealis	-63.28	-59.8	Antarctica	OR530472	FALSE
GBCOC11641-23	OR530450	19751773	BOLD:AAF3590	Balaenopteridae	Balaenoptera acutorostrata	NA	NA	NA	OR530450	FALSE
GBCOC5072-23	OR530467	19745204	BOLD:AAF3583	Balaenopteridae	Balaenoptera edeni	-40.23	171.87	NewNAZealand	OR530467	FALSE
GBCOC5073-23	MW984421	19745205	BOLD:AAI7662	Balaenopteridae	Balaenoptera edeni	NA	NA	Unrecoverable	MW984421	FALSE
GBCOC8333-23	OR531041	19748465	BOLD:AAE9137	Balaenopteridae	Megaptera novaeangliae	37.77	-73.53	NA	OR531041	FALSE
GBCOC8334-23	OR531040	19748466	BOLD:AAE9137	Balaenopteridae	Megaptera novaeangliae	36.7708	-75.9506	NA	OR531040	FALSE
ABUAM012-07	UAM Mamm 30661	539784	BOLD:AAE9137	Balaenopteridae	Megaptera novaeangliae	55.2833	-133.267	UnitedNAStates	EU139285	FALSE
ABUAM019-07	UAM Mamm 41585	539791	BOLD:AAD2636	Balaenidae	Balaena mysticetus	70.4908	-147.946	UnitedNAStates	EU139269	FALSE
ABUAM034-07	UAM Mamm 67182	539806	BOLD:AAD2636	Balaenidae	Balaena mysticetus	71.475	-156.442	NorthNAPacificNAOcean	EU139268	FALSE
ABUAM083-07	UAM Mamm 99577	539855	BOLD:AAD8303	Eschrichtiidae	Eschrichtius robustus	58.6068	-159.24	UnitedNAStates	JF442784	FALSE
ABUAM089-07	UAM Mamm 86893	539861	BOLD:AAD2636	Balaenidae	Balaena mysticetus	70.132	-143.625	UnitedNAStates	EU139270	FALSE
GBCOC8331-23	OR530441	19748463	BOLD:AAE9137	Balaenopteridae	Megaptera novaeangliae	36.32	-75.8	NA	OR530441	FALSE
IMMB029-11	Ba080210	2170174	BOLD:AAF3590	Balaenopteridae	Balaenoptera acutorostrata	47.7979	-4.28411	France	KF281608	FALSE
ABUAM047-07	UAM Mamm 89302	539819	BOLD:AAD2636	Balaenidae	Balaena mysticetus	71.2906	-156.789	UnitedNAStates	JF442780	FALSE
ABUAM087-07	UAM Mamm 86891	539859	BOLD:AAI7657	Balaenopteridae	Balaenoptera physalus	60.1196	-149.429	UnitedNAStates	EU139272	FALSE
ABUAM088-07	UAM Mamm 86892	539860	BOLD:AAD2636	Balaenidae	Balaena mysticetus	70.132	-143.625	UnitedNAStates	EU139271	FALSE
GBCOC10284-23	OR530471	19750416	BOLD:AAI7666	Balaenopteridae	Balaenoptera borealis	-61.38	-59.53	AtlanticNAOcean	OR530471	FALSE
GBCOC5074-23	MW984418	19745206	BOLD:AAI7662	Balaenopteridae	Balaenoptera edeni	NA	NA	Unrecoverable	MW984418	FALSE
ABUAM069-07	UAM Mamm 90355	539841		Delphinidae	Delphinus delphis	39.1333	-165.6	NorthNAPacificNAOcean	JF442782	FALSE
ABUAM071-07	UAM Mamm 90357	539843	BOLD:AAD4421	Delphinidae	Delphinus delphis	36.5667	-178.317	NorthNAPacificNAOcean	EU139278	FALSE
GBCOC10161-23	OR530701	19750293	BOLD:AAD4421	Delphinidae	Delphinus delphis	40.35	-67.35	AtlanticNAOcean	OR530701	FALSE
GBCOC10163-23	OR530720	19750295	BOLD:AAD4421	Delphinidae	Delphinus delphis	35.8828	-75.5811	NA	OR530720	FALSE
GBCOC10166-23	OR530674	19750298	BOLD:AAD4421	Delphinidae	Delphinus delphis	38.3	-74.48	NA	OR530674	FALSE
GBCOC13377-23	OR531086	19753509	BOLD:AAY0887	Delphinidae	Globicephala macrorhynchus	36.4572	-75.8461	NA	OR531086	FALSE
GBCOC13380-23	OR531080	19753512	BOLD:AAY0887	Delphinidae	Globicephala macrorhynchus	35.7797	-75.5372	NA	OR531080	FALSE
GBCOC13382-23	OR530446	19753514	BOLD:AAY0887	Delphinidae	Globicephala macrorhynchus	32.62	-80.03	NA	OR530446	FALSE
GBCOC10162-23	OR530501	19750294	BOLD:AAD4421	Delphinidae	Delphinus delphis	NA	NA	NA	OR530501	FALSE
GBCOC10164-23	OR530673	19750296	BOLD:AAD4421	Delphinidae	Delphinus delphis	38.3	-74.48	NA	OR530673	FALSE
GBCOC10165-23	OR530676	19750297	BOLD:AAD4421	Delphinidae	Delphinus delphis	38.3	-74.48	NA	OR530676	FALSE
GBCOC13378-23	OR531082	19753510	BOLD:AAY0887	Delphinidae	Globicephala macrorhynchus	36.4575	-75.8461	NA	OR531082	FALSE
GBCOC13379-23	OR531084	19753511	BOLD:AAY0887	Delphinidae	Globicephala macrorhynchus	36.43	-75.83	NA	OR531084	FALSE
GBCOC10159-23	OR530717	19750291	BOLD:AAD4421	Delphinidae	Delphinus delphis	35.5867	-75.46	NA	OR530717	FALSE
GBCOC10160-23	OR530675	19750292	BOLD:AAD4421	Delphinidae	Delphinus delphis	39.37	-72.9	NA	OR530675	FALSE
GBCOC13381-23	OR530693	19753513	BOLD:AAY0887	Delphinidae	Globicephala macrorhynchus	38.65	-75.07	NA	OR530693	FALSE
GBCOC13383-23	OR531083	19753515	BOLD:AAY0887	Delphinidae	Globicephala macrorhynchus	36.43	-75.83	NA	OR531083	FALSE
IMMB079-12	Dd130112	2654651	BOLD:AAD4421	Delphinidae	Delphinus delphis	48.1667	-2.8333	France	KF281612	FALSE
GBCOC12334-23	OR530495	19752466	BOLD:AAI6680	Delphinidae	Grampus griseus	35.72	-75.48	NA	OR530495	FALSE
GBCOC8278-23	OR530461	19748410	BOLD:AAJ2925	Delphinidae	Lagenorhynchus albirostris	59.55	-62.6	Canada	OR530461	FALSE
GBCOC8286-23	OR530500	19748418	BOLD:AAD4421	Delphinidae	Stenella frontalis	36.07	-75.68	NA	OR530500	FALSE
GBCOC16522-23	OR530683	19756654	BOLD:AAD4421	Delphinidae	Stenella coeruleoalba	38.1	-75.17	NA	OR530683	FALSE
GBCOC8289-23	OR530476	19748421	BOLD:AAD4421	Delphinidae	Stenella frontalis	35.3556	-75.4983	NA	OR530476	FALSE
ABUAM086-07	UAM Mamm 86887	539858	BOLD:AAI1263	Delphinidae	Orcinus orca	60.0589	-144.18	UnitedNAStates	EU139289	FALSE
GBCOC10988-23	OR530459	19751120	BOLD:AAJ5335	Delphinidae	Steno bredanensis	NA	NA	NA	OR530459	FALSE
GBCOC11667-23	OR530453	19751799	BOLD:AAF6382	Delphinidae	Stenella attenuata	NA	NA	NA	OR530453	FALSE
GBCOC18405-23	OR530699	19758537	BOLD:AAY0887	Delphinidae	Globicephala melas	38.15	-75.18	NA	OR530699	FALSE
GBCOC18406-23	OR531085	19758538	BOLD:AAY0887	Delphinidae	Globicephala melas	NA	NA	NA	OR531085	FALSE
NOMAM155-17	NHMO-DMA-95	7599917	BOLD:AAJ2925	Delphinidae	Lagenorhynchus albirostris	59.8718	10.7555	Norway	NA	FALSE
GBCOC11665-23	OR530445	19751797	BOLD:AAF6382	Delphinidae	Stenella attenuata	NA	NA	PacificNAOcean	OR530445	FALSE
GBCOC18006-23	OR530447	19758138	BOLD:ABY4181	Delphinidae	Stenella longirostris	NA	NA	PacificNAOcean	OR530447	FALSE
GBCOC18418-23	OR530710	19758550	BOLD:AAZ7017	Delphinidae	Lagenorhynchus acutus	37.2584	-75.7989	NA	OR530710	FALSE
GBCOC18421-23	OR530687	19758553	BOLD:AAZ7017	Delphinidae	Lagenorhynchus acutus	37.875	-75.3733	NA	OR530687	FALSE
GBCOC18680-23	OR530477	19758812	BOLD:AAF3039	Delphinidae	Lagenorhynchus obliquidens	38.32	-123.08	NA	OR530477	FALSE
GBCOC8277-23	OR530493	19748409	BOLD:AAJ2925	Delphinidae	Lagenorhynchus albirostris	NA	NA	Canada	OR530493	FALSE
IMMB033-11	Gg050509	2170178	BOLD:AAI6680	Delphinidae	Grampus griseus	48.6654	-4.06426	France	KF281613	FALSE
ABFG339-10	T-1997	1482255	BOLD:AAN3889	Delphinidae	Sotalia guianensis	5.15	-52.65	FrenchNAGuiana	HQ918428	FALSE
GBCOC10987-23	OR530460	19751119	BOLD:AAJ5335	Delphinidae	Steno bredanensis	NA	NA	NA	OR530460	FALSE
GBCOC10989-23	OR530448	19751121	BOLD:AAJ5335	Delphinidae	Steno bredanensis	10.22	-91.5	PacificNAOcean	OR530448	FALSE
GBCOC17901-23	OQ780266	19758033		Delphinidae	Lagenorhynchus australis	NA	NA	Chile	OQ780266	FALSE
GBCOC18420-23	OR530439	19758552	BOLD:AAZ7017	Delphinidae	Lagenorhynchus acutus	NA	NA	NA	OR530439	FALSE
GBCOC8276-23	OR530463	19748408	BOLD:AAJ2925	Delphinidae	Lagenorhynchus albirostris	46.65	-54.42	Canada	OR530463	FALSE
GBCOC8285-23	OR530677	19748417	BOLD:AAD4421	Delphinidae	Stenella frontalis	38.27	-75.15	NA	OR530677	FALSE
GBCOC8288-23	OR530695	19748420	BOLD:AAD4421	Delphinidae	Stenella frontalis	NA	NA	NA	OR530695	FALSE
GBCOC11664-23	OR530443	19751796	BOLD:AAF6382	Delphinidae	Stenella attenuata	NA	NA	PacificNAOcean	OR530443	FALSE
GBCOC11666-23	OR530444	19751798	BOLD:AAF6382	Delphinidae	Stenella attenuata	NA	NA	PacificNAOcean	OR530444	FALSE
GBCOC12339-23	OR530452	19752471	BOLD:AAI6680	Delphinidae	Grampus griseus	38.03	-75.27	NA	OR530452	FALSE
GBCOC16523-23	OR530684	19756655	BOLD:AAD4421	Delphinidae	Stenella coeruleoalba	35	-75	NA	OR530684	FALSE
GBCOC8275-23	OR530462	19748407	BOLD:AAJ2925	Delphinidae	Lagenorhynchus albirostris	46.65	-54.42	Canada	OR530462	FALSE
GBCOC8284-23	OR530714	19748416	BOLD:AAD4421	Delphinidae	Stenella frontalis	35.1389	-75.3664	NA	OR530714	FALSE
IMMB104-13	La090507	3325149	BOLD:AAZ7017	Delphinidae	Lagenorhynchus acutus	NA	NA	France	KF281661	FALSE
NOMAM178-17	NHMO-DMA-471	7599940	BOLD:AAI6680	Delphinidae	Grampus griseus	62.4066	5.63411	Norway	NA	FALSE
ABUAM075-07	UAM Mamm 90373	539847	BOLD:AAF3039	Delphinidae	Lagenorhynchus obliquidens	39.3333	-171.083	NorthNAPacificNAOcean	EU139281	FALSE
GBCOC12332-23	OR530491	19752464	BOLD:AAI6680	Delphinidae	Grampus griseus	35.4722	-75.475	NA	OR530491	FALSE
ABUAM054-07	UAM Mamm 90239	539826	BOLD:AAF3039	Delphinidae	Lagenorhynchus obliquidens	44.0667	-158.217	NorthNAPacificNAOcean	EU139283	FALSE
GBCOC12336-23	OR530708	19752468	BOLD:AAI6680	Delphinidae	Grampus griseus	38.0403	-75.2333	NA	OR530708	FALSE
GBCOC12337-23	OR530672	19752469	BOLD:AAI6680	Delphinidae	Grampus griseus	38.23	-73.63	NA	OR530672	FALSE
GBCOC12338-23	OR530681	19752470	BOLD:AAI6680	Delphinidae	Grampus griseus	34.68	-76.6444	NA	OR530681	FALSE
GBCOC18419-23	OR530680	19758551	BOLD:AAZ7017	Delphinidae	Lagenorhynchus acutus	39.48	-72.85	NA	OR530680	FALSE
IMMB030-11	Sf200905	2170175	BOLD:AAD4421	Delphinidae	Stenella frontalis	47.9396	-4.40289	France	KF281696	FALSE
ABFG327-10	T-1826	1482243	BOLD:AAN3889	Delphinidae	Sotalia guianensis	5.03333	-52.4833	FrenchNAGuiana	HQ918424	FALSE
ABUAM072-07	UAM Mamm 90362	539844	BOLD:AAF3039	Delphinidae	Lagenorhynchus obliquidens	37.7667	-177.967	NorthNAPacificNAOcean	EU139282	FALSE
GBCOC16524-23	OR530698	19756656	BOLD:AAD4421	Delphinidae	Stenella coeruleoalba	38.08	-75.25	NA	OR530698	FALSE
GBCOC16578-23	OR530478	19756710	BOLD:AAI1263	Delphinidae	Orcinus orca	NA	NA	Canada	OR530478	FALSE
GBCOC18005-23	ON010110	19758137		Delphinidae	Stenella longirostris	NA	NA	Unrecoverable	ON010110	FALSE
GBCOC8283-23	OR530694	19748415	BOLD:AAD4421	Delphinidae	Stenella frontalis	40.43	-67.2	AtlanticNAOcean	OR530694	FALSE
GBCOC8287-23	OR530499	19748419	BOLD:AAD4421	Delphinidae	Stenella frontalis	43.4	-70.42	NA	OR530499	FALSE
IMMB034-11	La190711	2170179	BOLD:AAZ7017	Delphinidae	Lagenorhynchus acutus	48.5527	-4.59512	France	KF281662	FALSE
IMMB103-12	sc091210	2723031	BOLD:AAD4421	Delphinidae	Stenella coeruleoalba	48.352	-4.352	France	KF281695	FALSE
NOMAM100-14	NHMO-DMA-470	5086653	BOLD:AAD4421	Delphinidae	Stenella coeruleoalba	66.191	13.79	Norway	NA	FALSE
UMMB004-11	Ds 160111	1947017		Delphinidae	Grampus griseus	48.45	-5.1	France	NA	FALSE
ABFG377-10	T-2989	1482293	BOLD:AAN3889	Delphinidae	Sotalia guianensis	5.15	-52.6333	FrenchNAGuiana	HQ918433	FALSE
ABUAM015-07	UAM Mamm 34219	539787	BOLD:AAI1263	Delphinidae	Orcinus orca	56.6	-169.542	UnitedNAStates	EU139288	FALSE
ABUAM073-07	UAM Mamm 90371	539845	BOLD:AAX6419	Delphinidae	Lissodelphis borealis	39.5667	-166.3	NorthNAPacificNAOcean	EU139284	FALSE
GBCOC12333-23	OR530704	19752465	BOLD:AAI6680	Delphinidae	Grampus griseus	36.7819	-75.9569	NA	OR530704	FALSE
GBCOC12335-23	OR530724	19752467	BOLD:AAI6680	Delphinidae	Grampus griseus	42.05	-70.17	NA	OR530724	FALSE
GBCOC18407-23	OR530679	19758539	BOLD:AAY0887	Delphinidae	Globicephala melas	39.87	-72.68	NA	OR530679	FALSE
IMMB032-11	Gg120708	2170177	BOLD:AAI6680	Delphinidae	Grampus griseus	48.6003	-1.97325	France	KF281614	FALSE
ABMC117-05	HBL008317	40833	BOLD:AAB9634	Monodontidae	Monodon monoceros	65.3333	-66.0167	Canada	JF443288	FALSE
GBCOC11467-23	OP288790	19751599		Delphinidae	Tursiops truncatus	NA	NA	NA	OP288790	FALSE
GBCOC11478-23	OR530719	19751610	BOLD:AAD4421	Delphinidae	Tursiops truncatus	39.6922	-74.1422	NA	OR530719	FALSE
IMMB018-11	pp160808	2052187	BOLD:AAD7212	Phocoenidae	Phocoena phocoena	47.8894	-3.9798	France	KF281681	FALSE
GBCOC11477-23	OR530715	19751609	BOLD:AAD4421	Delphinidae	Tursiops truncatus	35.2347	-75.5758	NA	OR530715	FALSE
IMMB014-11	pp070208	2052183	BOLD:AAD7212	Phocoenidae	Phocoena phocoena	NA	NA	France	KF281678	FALSE
IMMB022-11	pp070908	2052191	BOLD:AAD7212	Phocoenidae	Phocoena phocoena	NA	NA	France	KF281685	FALSE
ABMC120-05	HBL008320	40836	BOLD:AAB9634	Monodontidae	Monodon monoceros	68	-75	Canada	JF443290	FALSE
ABRCM204-06	ROM CR3	258742	BOLD:AAB9634	Monodontidae	Monodon monoceros	70.2	-69.5	Canada	JF443286	FALSE
ABRCM210-06	ROM CR9	258748	BOLD:AAB9634	Monodontidae	Monodon monoceros	70.2	-69.5	Canada	JF443281	FALSE
GBCOC11126-23	OR437965	19751258		Physeteridae	Physeter catodon	NA	NA	Indonesia	OR437965	FALSE
IMMB013-11	pp071207	2052182	BOLD:AAD7212	Phocoenidae	Phocoena phocoena	48.6308	-4.5245	France	KF281677	FALSE
NOMAM185-18	NHMO-DMA-94	9069711	BOLD:AAI8664	Ziphiidae	Hyperoodon ampullatus	68.9833	15.0333	Norway	NA	FALSE
UMMB007-11	Ds290811	2203471		Phocoenidae	Phocoena phocoena	NA	NA	France	NA	FALSE
ABRCM206-06	ROM CR5	258744	BOLD:AAB9634	Monodontidae	Monodon monoceros	70.2	-69.5	Canada	JF443292	FALSE
BLSEA240-16	CCDB-23675-H1	7450064	BOLD:AAD7212	Phocoenidae	Phocoena phocoena	45.8246	25.0942	Romania	NA	FALSE
BLSEA242-16	CCDB-23675-H3	7450066	BOLD:AAD7212	Phocoenidae	Phocoena phocoena	45.8246	25.0942	Romania	NA	FALSE
GBCOC11466-23	OR530707	19751598	BOLD:AAD4421	Delphinidae	Tursiops truncatus	35.18	-75.73	NA	OR530707	FALSE
GBCOC11479-23	OP288784	19751611		Delphinidae	Tursiops truncatus	NA	NA	NA	OP288784	FALSE
GBCOC19581-23	OR530464	19759713	BOLD:AAD4806	Monodontidae	Delphinapterus leucas	NA	NA	Canada	OR530464	FALSE
ABRCM205-06	ROM CR4	258743	BOLD:AAB9634	Monodontidae	Monodon monoceros	70.2	-69.5	Canada	JF443285	FALSE
ABUAM052-07	UAM Mamm 90221	539824	BOLD:AAE6681	Phocoenidae	Phocoenoides dalli	51.2667	-173.783	NorthNAPacificNAOcean	JF442790	FALSE
ABUAM076-07	UAM Mamm 90376	539848	BOLD:AAE6681	Phocoenidae	Phocoenoides dalli	49.8333	-174.133	NorthNAPacificNAOcean	EU139294	FALSE
GBCOC11465-23	OP288788	19751597		Delphinidae	Tursiops truncatus	NA	NA	NA	OP288788	FALSE
GBCOC11792-23	OR530702	19751924	BOLD:AAD7212	Phocoenidae	Phocoena phocoena	36.6503	-75.9	NA	OR530702	FALSE
IMMB003-11	pp111204	2052172	BOLD:AAD7212	Phocoenidae	Phocoena phocoena	47.8424	-4.16803	France	KF281667	FALSE
IMMB009-11	pp190107	2052178	BOLD:AAD7212	Phocoenidae	Phocoena phocoena	NA	NA	France	KF281673	FALSE
IMMB012-11	pp270907	2052181	BOLD:AAD7212	Phocoenidae	Phocoena phocoena	48.5934	-4.58386	France	KF281676	FALSE
ABMC119-05	HBL008319	40835	BOLD:AAB9634	Monodontidae	Monodon monoceros	65.3333	-66.0167	Canada	JF443293	FALSE
ABUAM048-07	UAM Mamm 90178	539820	BOLD:AAE6681	Phocoenidae	Phocoenoides dalli	51.3167	-174.15	NorthNAPacificNAOcean	JF442791	FALSE
GBCOC11124-23	OR437963	19751256		Physeteridae	Physeter catodon	NA	NA	Indonesia	OR437963	FALSE
GBCOC11469-23	OR530716	19751601	BOLD:AAD4421	Delphinidae	Tursiops truncatus	35.2331	-75.5544	NA	OR530716	FALSE
GBCOC11470-23	OP288779	19751602		Delphinidae	Tursiops truncatus	NA	NA	NA	OP288779	FALSE
GBCOC11474-23	OP288792	19751606		Delphinidae	Tursiops truncatus	NA	NA	NA	OP288792	FALSE
IMMB001-11	pp240100	2052170	BOLD:AAD7212	Phocoenidae	Phocoena phocoena	48.6314	-4.54274	France	KF281665	FALSE
IMMB010-11	pp260207	2052179	BOLD:AAD7212	Phocoenidae	Phocoena phocoena	47.788	-3.70284	France	KF281674	FALSE
IMMB021-11	pp261208	2052190	BOLD:AAD7212	Phocoenidae	Phocoena phocoena	47.8199	-4.16895	France	KF281684	FALSE
IMMB023-11	pp240708	2052192	BOLD:AAD7212	Phocoenidae	Phocoena phocoena	48.7837	-3.57766	France	KF281686	FALSE
GBCOC11473-23	OR530706	19751605	BOLD:AAD4421	Delphinidae	Tursiops truncatus	34.4933	-77.4167	NA	OR530706	FALSE
GBCOC11475-23	OR530709	19751607	BOLD:AAD4421	Delphinidae	Tursiops truncatus	34.6236	-76.5246	NA	OR530709	FALSE
IMMB007-11	pp051006	2052176	BOLD:AAD7212	Phocoenidae	Phocoena phocoena	48.6314	-4.54274	France	KF281671	FALSE
IMMB017-11	pp061008	2052186	BOLD:AAD7212	Phocoenidae	Phocoena phocoena	48.6641	-4.32647	France	KF281692	FALSE
ABRCM207-06	ROM CR6	258745	BOLD:AAB9634	Monodontidae	Monodon monoceros	70.2	-69.5	Canada	JF443284	FALSE
ABRCM209-06	ROM CR8	258747	BOLD:AAB9634	Monodontidae	Monodon monoceros	70.2	-69.5	Canada	JF443282	FALSE
ABUAM084-07	UAM Mamm 99603	539856		Phocoenidae	Phocoena phocoena	58.1648	-157.547	UnitedNAStates	JF442789	FALSE
GBCOC11471-23	OP288789	19751603		Delphinidae	Tursiops truncatus	NA	NA	NA	OP288789	FALSE
GBCOC11794-23	OR530722	19751926	BOLD:AAD7212	Phocoenidae	Phocoena phocoena	36.0765	-75.696	NA	OR530722	FALSE
GBCOC11797-23	OR530703	19751929	BOLD:AAD7212	Phocoenidae	Phocoena phocoena	35.78	-75.97	NA	OR530703	FALSE
ABMC074-05	HBL008274	40790	BOLD:AAD4806	Monodontidae	Delphinapterus leucas	65	-58	Canada	JF443227	FALSE
ABMC118-05	HBL008318	40834	BOLD:AAB9634	Monodontidae	Monodon monoceros	65.3333	-66.0167	Canada	JF443289	FALSE
ABRCM202-06	ROM 96648	258740	BOLD:AAB9634	Monodontidae	Monodon monoceros	NA	NA	Canada	JF443287	FALSE
ABUAM007-07	UAM Mamm 20999	539779	BOLD:AAD7212	Phocoenidae	Phocoena phocoena	58.2149	-157.379	UnitedNAStates	EU139292	FALSE
ABUAM023-07	UAM Mamm 48681	539795	BOLD:AAD7212	Phocoenidae	Phocoena phocoena	53.8833	-166.617	UnitedNAStates	EU139290	FALSE
BLSEA241-16	CCDB-23675-H2	7450065	BOLD:AAD7212	Phocoenidae	Phocoena phocoena	45.8246	25.0942	Romania	NA	FALSE
IMMB004-11	pp011005	2052173	BOLD:AAD7212	Phocoenidae	Phocoena phocoena	48.3404	-4.44014	France	KF281668	FALSE
IMMB005-11	pp210306	2052174	BOLD:AAD7212	Phocoenidae	Phocoena phocoena	48.5522	-2.73061	France	KF281669	FALSE
IMMB016-11	pp150908	2052185	BOLD:AAD7212	Phocoenidae	Phocoena phocoena	48.4661	-4.76199	France	KF281680	FALSE
IMMB028-11	pp190310	2052197	BOLD:AAD7212	Phocoenidae	Phocoena phocoena	48.2312	-4.42727	France	KF281691	FALSE
IMMB081-12	ha310811	2702775	BOLD:AAI8664	Ziphiidae	Hyperoodon ampullatus	47.857	-3.982	France	KF281659	FALSE
IMMB097-12	ha311000	2723025	BOLD:AAI8664	Ziphiidae	Hyperoodon ampullatus	47.76	-3.514	France	KF281660	FALSE
MANOA270-11	281 MACN-Ma-CT	2344940	BOLD:AAH7882	Iniidae	Pontoporia blainvillei	NA	NA	Argentina	NA	FALSE
ABMC073-05	HBL008273	40789	BOLD:AAD4806	Monodontidae	Delphinapterus leucas	66.5667	-67.45	Canada	JF443225	FALSE
ABUAM033-07	UAM Mamm 67158	539805	BOLD:AAD4806	Monodontidae	Delphinapterus leucas	60.9075	-150.012	UnitedNAStates	EU139277	FALSE
BLSEA243-16	CCDB-23675-H4	7450067	BOLD:AAD7212	Phocoenidae	Phocoena phocoena	45.8246	25.0942	Romania	NA	FALSE
BLSEA244-16	CCDB-23675-H5	7450068	BOLD:AAD4421	Delphinidae	Tursiops truncatus	45.8246	25.0942	Romania	NA	FALSE
GBCOC11123-23	OR437964	19751255		Physeteridae	Physeter catodon	NA	NA	Indonesia	OR437964	FALSE
GBCOC11468-23	OR530440	19751600	BOLD:AAD4421	Delphinidae	Tursiops truncatus	11.38	-108.17	PacificNAOcean	OR530440	FALSE
GBCOC11472-23	OR530711	19751604	BOLD:AAD4421	Delphinidae	Tursiops truncatus	34.6507	-76.5027	NA	OR530711	FALSE
GBCOC11795-23	OR530689	19751927	BOLD:AAD7212	Phocoenidae	Phocoena phocoena	37.33	-76.6083	NA	OR530689	FALSE
GBCOC11796-23	OR530721	19751928	BOLD:AAD7212	Phocoenidae	Phocoena phocoena	36.5036	-75.8584	NA	OR530721	FALSE
GBCOC19666-23	OR530497	19759798	BOLD:AAI7997	Physeteridae	Kogia breviceps	37.95	-75.2	NA	OR530497	FALSE
IMMB002-11	pp140904	2052171	BOLD:AAD7212	Phocoenidae	Phocoena phocoena	48.508	-4.76589	France	KF281666	FALSE
IMMB006-11	pp090506	2052175	BOLD:AAD7212	Phocoenidae	Phocoena phocoena	47.8	-4.32	France	KF281670	FALSE
IMMB011-11	pp240907	2052180	BOLD:AAD7212	Phocoenidae	Phocoena phocoena	NA	NA	France	KF281675	FALSE
IMMB019-11	pp010508	2052188	BOLD:AAD7212	Phocoenidae	Phocoena phocoena	48.5654	-4.67828	France	KF281682	FALSE
IMMB024-11	pp150909	2052193	BOLD:AAD7212	Phocoenidae	Phocoena phocoena	NA	NA	France	KF281687	FALSE
IMMB026-11	pp040609	2052195	BOLD:AAD7212	Phocoenidae	Phocoena phocoena	NA	NA	France	KF281689	FALSE
IMMB035-12	Pp190111	2443109	BOLD:AAD7212	Phocoenidae	Phocoena phocoena	48.286	-4.564	France	KF281693	FALSE
ABMC075-05	HBL008275	40791	BOLD:AAD4806	Monodontidae	Delphinapterus leucas	66.5667	-67.45	Canada	JF443226	FALSE
ABMC076-05	HBL008276	40792	BOLD:AAD4806	Monodontidae	Delphinapterus leucas	67.4528	-64.2556	Canada	JF443228	FALSE
ABRCM208-06	ROM CR7	258746	BOLD:AAB9634	Monodontidae	Monodon monoceros	70.2	-69.5	Canada	JF443283	FALSE
ABUAM045-07	UAM Mamm 86878	539817	BOLD:AAE6681	Phocoenidae	Phocoenoides dalli	52.7242	-174.118	UnitedNAStates	EU139293	FALSE
ABUAM077-07	UAM Mamm 91771	539849	BOLD:AAD4806	Monodontidae	Delphinapterus leucas	61.0785	-149.841	UnitedNAStates	JF442781	FALSE
GBCOC15615-23	OR531035	19755747	BOLD:AAI8664	Ziphiidae	Hyperoodon ampullatus	NA	NA	NA	OR531035	FALSE
IMMB008-11	pp111006	2052177	BOLD:AAD7212	Phocoenidae	Phocoena phocoena	NA	NA	France	KF281672	FALSE
IMMB015-11	pp120908	2052184	BOLD:AAD7212	Phocoenidae	Phocoena phocoena	48.4131	-4.79513	France	KF281679	FALSE
IMMB020-11	pp031107	2052189	BOLD:AAD7212	Phocoenidae	Phocoena phocoena	48.1782	-4.28902	France	KF281683	FALSE
IMMB025-11	pp100909	2052194	BOLD:AAD7212	Phocoenidae	Phocoena phocoena	48.6913	-4.10072	France	KF281688	FALSE
IMMB091-12	pm160804	2702785	BOLD:AAH9384	Physeteridae	Physeter macrocephalus	47.983	-4.425	France	KF281694	FALSE
ABUAM009-07	UAM Mamm 24076	539781	BOLD:AAD7212	Phocoenidae	Phocoena phocoena	51.8833	-176.617	UnitedNAStates	EU139291	FALSE
BLSEA245-16	CCDB-23675-H6	7450069	BOLD:AAD7212	Phocoenidae	Phocoena phocoena	45.8246	25.0942	Romania	NA	FALSE
GBCOC11125-23	OR531081	19751257	BOLD:AAH9384	Physeteridae	Physeter catodon	35.83	-75.57	NA	OR531081	FALSE
GBCOC11476-23	OP288785	19751608		Delphinidae	Tursiops truncatus	NA	NA	NA	OP288785	FALSE
GBCOC11791-23	OP288791	19751923		Phocoenidae	Phocoena phocoena	NA	NA	NA	OP288791	FALSE
GBCOC11793-23	OP288787	19751925		Phocoenidae	Phocoena phocoena	NA	NA	NA	OP288787	FALSE
GBCOC15616-23	OR531045	19755748	BOLD:AAI8664	Ziphiidae	Hyperoodon ampullatus	NA	NA	Canada	OR531045	FALSE
GBCOC19659-23	OR530502	19759791	BOLD:ADC7438	Ziphiidae	Berardius bairdii	NA	NA	Japan	OR530502	FALSE
ABRCM203-06	ROM CR2	258741	BOLD:AAB9634	Monodontidae	Monodon monoceros	70.2	-69.5	Canada	JF443291	FALSE
CAB063-06	AG08404	220558	BOLD:AAD4806	Monodontidae	Delphinapterus leucas	NA	NA	UnitedNAStates	NA	FALSE
IMMB027-11	pp080410	2052196	BOLD:AAD7212	Phocoenidae	Phocoena phocoena	47.8728	-3.92073	France	KF281690	FALSE
ABUAM065-07	UAM Mamm 90300	539837	BOLD:AAF6068	Ziphiidae	Mesoplodon stejnegeri	43.5333	-172.633	NorthNAPacificNAOcean	JF442786	FALSE
GBCOC16993-23	OR530442	19757125	BOLD:ACH8229	Ziphiidae	Mesoplodon densirostris	39.53	-74.25	NA	OR530442	FALSE
GBCOC16995-23	OR530718	19757127	BOLD:ACH8229	Ziphiidae	Mesoplodon densirostris	34.5372	-77.3719	NA	OR530718	FALSE
GBCOC16996-23	OR530691	19757128	BOLD:ACH8229	Ziphiidae	Mesoplodon densirostris	35.85	-75.55	NA	OR530691	FALSE
GBCOC16997-23	OR530686	19757129	BOLD:ACH8229	Ziphiidae	Mesoplodon densirostris	35.57	-75.45	NA	OR530686	FALSE
GBCOC17089-23	OR530723	19757221	BOLD:ACH7167	Ziphiidae	Mesoplodon bidens	NA	NA	NA	OR530723	FALSE
GBCOC18136-23	OR531036	19758268	BOLD:AAF6068	Ziphiidae	Ziphius cavirostris	NA	NA	NA	OR531036	FALSE
GBCOC18138-23	OR530498	19758270	BOLD:AAF6068	Ziphiidae	Ziphius cavirostris	37.18	-76.38	NA	OR530498	FALSE
GBCOC18139-23	OR530678	19758271	BOLD:AAF6068	Ziphiidae	Ziphius cavirostris	40.6	-73.5722	NA	OR530678	FALSE
GBCOC18140-23	OR530475	19758272	BOLD:AAF6068	Ziphiidae	Ziphius cavirostris	36.5944	-75.8778	NA	OR530475	FALSE
GBCOC18141-23	OR530449	19758273	BOLD:AAF6068	Ziphiidae	Ziphius cavirostris	38.3917	-75.1278	NA	OR530449	FALSE
GBCOC7081-23	OR530494	19747213	BOLD:AAF6067	Ziphiidae	Mesoplodon europaeus	38.92	-74.92	NA	OR530494	FALSE
GBCOC7083-23	OR530705	19747215	BOLD:AAF6067	Ziphiidae	Mesoplodon europaeus	34.7647	-76.4047	NA	OR530705	FALSE
GBCOC7086-23	OR530496	19747218	BOLD:AAF6067	Ziphiidae	Mesoplodon europaeus	34.67	-76.9	NA	OR530496	FALSE
GBCOC7087-23	OR530700	19747219	BOLD:AAF6067	Ziphiidae	Mesoplodon europaeus	38.8364	-75.2217	NA	OR530700	FALSE
GBCOC7088-23	OR530685	19747220	BOLD:AAF6067	Ziphiidae	Mesoplodon europaeus	35.27	-75.52	NA	OR530685	FALSE
GBCOC7089-23	OR530712	19747221	BOLD:AAF6067	Ziphiidae	Mesoplodon europaeus	30.3644	-87.9567	NA	OR530712	FALSE
ABUAM008-07	UAM Mamm 24066	539780	BOLD:AAF2032	Ziphiidae	Mesoplodon stejnegeri	52.2	-174.1	UnitedNAStates	JF442785	FALSE
ABUAM040-07	UAM Mamm 85500	539812	BOLD:AAF2032	Ziphiidae	Mesoplodon stejnegeri	52.7116	-174.146	UnitedNAStates	EU139287	FALSE
ABUAM079-07	UAM Mamm 94547	539851	BOLD:AAF6068	Ziphiidae	Ziphius cavirostris	59.8302	-151.822	UnitedNAStates	EU139297	FALSE
ABUAM080-07	UAM Mamm 97402	539852	BOLD:AAF6068	Ziphiidae	Ziphius cavirostris	59.5473	-139.727	UnitedNAStates	EU139296	FALSE
GBCOC16994-23	OR530692	19757126	BOLD:ACH8229	Ziphiidae	Mesoplodon densirostris	41.3189	-71.7175	NA	OR530692	FALSE
GBCOC18137-23	OR530457	19758269	BOLD:AAF6068	Ziphiidae	Ziphius cavirostris	33.7	-78.9	NA	OR530457	FALSE
GBCOC18924-23	OR530438	19759056	BOLD:AFS6818	Ziphiidae	Tasmacetus shepherdi	-42.22	-64.35	Argentina	OR530438	FALSE
GBCOC19024-23	OR530690	19759156	BOLD:ACH7168	Ziphiidae	Mesoplodon mirus	38.52	-75.05	NA	OR530690	FALSE
GBCOC7082-23	OR530682	19747214	BOLD:AAF6067	Ziphiidae	Mesoplodon europaeus	35.5417	-75.4583	NA	OR530682	FALSE
GBCOC7084-23	OR530696	19747216	BOLD:AAF6067	Ziphiidae	Mesoplodon europaeus	36.8486	-75.975	NA	OR530696	FALSE
GBCOC7085-23	OR530697	19747217	BOLD:AAF6067	Ziphiidae	Mesoplodon europaeus	39.2814	-74.5536	NA	OR530697	FALSE
IMMB082-12	zc301109	2702776	BOLD:AAF6068	Ziphiidae	Ziphius cavirostris	48.645	-4.366	France	KF281697	FALSE

## Sheet: byLoc_byFam_NrStudies
Table S4 - Number of records per cetacean family in each of the formed geographical clusters, extracted from NCBI Nucleotide database (4th of July 2025). Only records with geographical information available
Location	Balaenidae	Balaenopteridae	Delphinidae	Eschrichtiidae	Iniidae	Lipotidae	Monodontidae	Neobalaenidae	Phocoenidae	Physeteridae	Platanistidae	Pontoporiidae	Ziphiidae	lat	lon
Alaska Unknown	0	0	0	0	0	0	0	0	1	0	0	0	0	65.23	-151.24
American Artic Ocean	13	0	1	0	0	0	518	0	0	0	0	0	0	72.39	-91.82
Antarctica	0	146	0	0	0	0	0	0	0	0	0	0	0	-66.847	24.875
Asian Artic Ocean	0	0	0	0	0	0	5	0	0	0	0	0	0	75.17	73.85
Atlantic Ocean Unknown	0	2	12	0	0	0	0	0	0	0	0	0	0	0	-19.256
Australia Unknown	0	1	18	0	0	0	0	0	0	28	0	0	0	-24.17	134.37
Black Sea	0	0	8	0	0	0	0	0	7	0	0	0	0	43.38	34.5
Canada Unknown	0	2	0	0	0	0	0	0	1	0	0	0	0	61.25	-114.84
Central Pacific Ocean	0	2	64	0	0	0	0	0	0	1	0	0	9	10.97	-160.5
Central America Atlantic Ocean	0	29	83	0	0	0	0	0	0	1	0	0	2	16.2	-75.07
East Central Atlantic Ocean	0	1	76	0	0	0	0	0	0	0	0	0	1	11.706	-22.093
East Central Pacific Ocean	0	70	591	0	4	0	0	0	20	1	0	0	1	12.74	-113.66
East Indian Ocean	0	13	14	0	0	0	0	0	0	0	0	0	6	-19.6	109.22
European Artic Ocean	8	11	3	0	0	0	27	0	23	2	0	0	0	73.277	4.86
France Unknown	0	0	0	0	0	0	0	0	23	0	0	0	0	45.94	2.43
Greenland Unknown	0	0	0	0	0	0	2	0	0	0	0	0	0	76.491	-41.55
India Unknown	0	14	78	0	0	0	0	0	13	0	9	0	0	18.98	77.97
Mediterranean Sea Basin	0	4	120	0	0	0	0	0	1	14	0	0	1	36.05	18.2
Mexico Unknown	0	106	21	0	0	0	0	0	2	0	0	0	0	22.33	-101.79
North Pacific Ocean	6	60	65	0	0	0	60	0	28	0	0	0	5	48.91	-178
Northeast Atlantic Ocean	0	3	212	0	0	0	0	0	35	2	0	0	11	44.98	-12.75
Northeast Indian Ocean	0	3	18	0	0	0	0	0	0	3	37	0	1	13.51	87.42
Northeast Pacific Ocean	22	33	565	6	0	0	0	0	28	0	0	0	4	42.28	-129.55
Northwest Atlantic Ocean	8	31	348	0	0	0	22	0	68	6	0	0	37	40.522	-65.856
Northwest Indian Ocean	0	8	161	0	0	0	0	0	4	4	0	0	1	14.65	64.99
Northwest Pacific Ocean	11	42	326	242	0	0	10	0	93	72	0	0	48	40.35	147.37
Norway Unknown	0	0	0	0	0	0	0	0	17	0	0	0	0	61.32	9.04
Pacific Ocean Unknown	0	12	6	0	0	0	0	0	0	0	0	0	0	0	-177.63
Russia Unknown	1	0	0	0	0	0	0	0	0	0	0	0	1	62.26	97.68
South Africa Unknown	24	0	20	0	0	0	0	0	0	59	0	0	3	-30.05	23.92
Southeast Pacific Ocean	0	29	17	0	0	0	0	0	7	4	0	0	4	-35.926	-78.728
Southwest Atlantic Ocean	157	16	17	0	0	0	0	0	0	0	0	0	1	-46.2	-62.81
Southwest Indian Ocean	0	0	20	0	0	0	0	0	0	0	0	0	0	-46.91	37.73
Southwest Pacific Ocean	4	8	97	0	0	0	0	0	0	85	0	0	23	-38.905	157.84
Spain Unknown	0	0	9	0	0	0	0	0	2	2	0	0	1	40.9	-2.74
Turkey Unknown	0	0	27	0	0	0	0	0	5	0	0	0	0	39.11	34.75
USA Unknown	2	160	41	0	0	0	1	0	7	0	0	0	3	39.831	-98.592
West Central Atlantic Ocean	5	197	278	0	44	0	0	0	4	18	0	12	13	-11.89	-32.14
West Indian Ocean	0	6	38	0	0	0	0	0	0	0	0	0	3	-18.45	41.56
West Pacific Ocean	0	2	147	0	0	0	0	0	28	0	0	0	1	6.56	111.51

## Sheet: byLocation_all
Table S5 - Number of studies and marker sequences for each of the formed geographical clusters, of sequences extracted from NCBI Nucleotide database (4th of July 2025). Only records with geographical information available
Location	Nr_studies	12S	16S	COI	Cytb	D-loop	Total cumulative sequences	lat	lon
Alaska Unknown	1	0	0	0	0	1	1	65.23	-151.24
Canada Unknown	3	0	0	3	0	0	3	61.25	-114.84
Greenland Unknown	2	1	2	1	1	1	6	76.491	-41.55
Russia Unknown	2	1	1	1	1	2	6	62.26	97.68
Norway Unknown	17	0	0	0	0	17	17	61.32	9.04
Pacific Ocean Unknown	18	0	0	4	0	14	18	0	-177.63
Atlantic Ocean Unknown	14	2	2	2	2	14	22	0	-19.256
Spain Unknown	14	2	2	2	12	4	22	40.9	-2.74
France Unknown	23	0	0	0	0	23	23	45.94	2.43
Asian Artic Ocean	5	5	5	5	5	5	25	75.17	73.85
Southwest Indian Ocean	20	10	5	0	5	5	25	-46.91	37.73
Turkey Unknown	32	0	0	0	0	32	32	39.11	34.75
Australia Unknown	47	2	2	2	33	16	55	-24.17	134.37
West Indian Ocean	47	5	5	5	5	47	67	-18.45	41.56
Black Sea	15	15	15	15	15	15	75	43.38	34.5
Northeast Indian Ocean	62	8	9	8	41	26	92	13.51	87.42
Southeast Pacific Ocean	61	15	16	15	12	43	101	-35.926	-78.728
East Indian Ocean	33	18	18	18	18	33	105	-19.6	109.22
South Africa Unknown	106	3	3	4	59	48	117	-30.05	23.92
Mexico Unknown	129	2	2	23	2	108	137	22.33	-101.79
Mediterranean Sea Basin	140	0	0	1	34	105	140	36.05	18.2
Central America Atlantic Ocean	115	10	10	10	11	114	155	16.2	-75.07
Central Pacific Ocean	76	24	25	27	25	74	175	10.97	-160.5
India Unknown	114	18	19	24	60	55	176	18.98	77.97
East Central Atlantic Ocean	78	35	36	36	36	77	220	11.706	-22.093
Northwest Indian Ocean	178	13	14	17	19	157	220	14.65	64.99
Southwest Atlantic Ocean	191	11	11	16	13	184	235	-46.2	-62.81
European Artic Ocean	74	48	48	48	50	74	268	73.277	4.86
Southwest Pacific Ocean	217	23	27	31	73	166	320	-38.905	157.84
Northeast Atlantic Ocean	263	32	31	72	34	215	384	44.98	-12.75
USA Unknown	214	45	45	59	48	197	394	39.831	-98.592
Antarctica	146	64	64	68	64	142	402	-66.847	24.875
West Pacific Ocean	178	85	85	86	85	177	518	6.56	111.51
North Pacific Ocean	224	76	76	92	78	206	528	48.91	-178
West Central Atlantic Ocean	571	2	1	183	24	361	571	-11.89	-32.14
Northwest Atlantic Ocean	520	60	60	164	70	399	753	40.522	-65.856
Northeast Pacific Ocean	658	76	76	100	87	623	962	42.28	-129.55
East Central Pacific Ocean	687	100	148	103	163	448	962	12.74	-113.66
Northwest Pacific Ocean	844	54	56	164	172	620	1066	40.35	147.37
American Artic Ocean	532	511	511	532	511	511	2576	72.39	-91.82
